# Supplementary material for: Influence of Social and Demographic Factors on Retinoblastoma Outcomes in the United States: A Systematic Review
Source: Cochrane Evid Synth Methods. 2026 May 16;4(3):e70081. doi: 10.1002/cesm.70081 (PMC13182604; doi:10.1002/cesm.70081)
Supplement: Supplementary file 3 — Table_S1. [file CESM-4-e70081-s002.xlsx]

## Sheet: RoB_current
Table S1. Risk of Bias Assessments for the Included Studies.
Study	Study design	Was the Sample Representative (Cross-Sectional Studies)? Was the Study Sample Free of Selection Bias (Other Study Designs)?	Is the Assessment of Exposure Free From Information Bias?	Is the Assessment of Outcome Free From Information Bias?	Is the Association Free from Confounding?	Overall
Abdolahi 2013	Case-control	Yes	No	Yes	Somewhat	High
Azary 2016	Case-control	Somewhat	Somewhat	Yes	Somewhat	High
Bunin 2011	Case-control	Somewhat	Unclear	Yes	Somewhat	High
Carozza 2009	Case-control	Yes	Somewhat	Yes	Somewhat	High
Cheung 2013	Cohort	Yes	No	Yes	Somewhat	High
Choudhry 2023	Cohort	Somewhat	Yes	Yes	Somewhat	Moderate
Emmanuel 2012	Cohort	Yes	Somewhat	Yes	No	High
Fei-Zhang 2023	Cohort	Yes	Somewhat	Yes	Somewhat	Moderate
Friedrich 2017	Case-control	Yes	Somewhat	Yes	No	High
Ghosh 2013	Case-control	Yes	Somewhat	Yes	Somewhat	Low
Green 2016	Cohort	No	Yes	Yes	Somewhat	High
Guo 2023	Cohort	Yes	Somewhat	Yes	Somewhat	Moderate
Heck 2015	Case-control	Yes	Yes	Yes	Somewhat	Low
Heck 2016	Case-control	Yes	Somewhat	Yes	No	High
Holmes 2023	Cohort	Yes	Somewhat	Yes	Somewhat	Moderate
Krishna 2009	Cohort	No	Somewhat	Yes	Somewhat	High
Lanier 2003	Cohort	Yes	Yes	Yes	No	Moderate
Omidakhsh 2017	Case-control	Yes	Somewhat	Yes	Somewhat	Moderate
Omidakhsh 2018	Case-control	Yes	Somewhat	Yes	Somewhat	Moderate
Pui 2012	Cohort	Somewhat	Somewhat	Yes	No	High
Rajeshuni 2019	Cohort	Yes	Somewhat	Yes	Somewhat	Moderate
Reynolds 2021	Cohort	No	Yes	No	No	High
Thompson 2008	Case-control	Yes	Somewhat	Yes	Somewhat	Moderate
Thompson 2022	Case-control	Yes	Somewhat	Yes	Somewhat	Low
Truong 2015	Cohort	Yes	Somewhat	Yes	Somewhat	Moderate
Wong 2014	Cohort	Yes	Somewhat	Yes	No	High
