# Supplementary material for: Influence of Social and Demographic Factors on Retinoblastoma Outcomes in the United States: A Systematic Review
Source: Cochrane Evid Synth Methods. 2026 May 16;4(3):e70081. doi: 10.1002/cesm.70081 (PMC13182604; doi:10.1002/cesm.70081)
Supplement: Supplementary file 4 — Table_S2. [file CESM-4-e70081-s001.xlsx]

## Sheet: Table S2_Associations
Table S1. Associations Identified by Included Studies.
Exposures (Comparator Group)	Outcome	Result	Statistical Significance	Standardized Direction of Association	Study
SDOH Domain: Economic Stability
Exposure year before index pregnancy: chlorinated volatile organic compounds (ref: no exposure year before index pregnancy)	Sporadic bilateral retinoblastoma - incidence	aOR=0.90 (0.51-1.59) [0.71]	No	Favorable	Abdolahi 2013
Exposure year before index pregnancy: ionizing radiation: (ref: no exposure year before index pregnancy)	Sporadic bilateral retinoblastoma - incidence	aOR=0.46 (0.09-2.23) [0.33]	No	Favorable	Abdolahi 2013
Exposure year before index pregnancy: non-chlorinated/non-paint volatile organic compounds (ref: no exposure year before index pregnancy)	Sporadic bilateral retinoblastoma - incidence	aOR=0.77 (0.47-1.27) [0.30]	No	Favorable	Abdolahi 2013
Exposure year before index pregnancy: non-welding metals (ref: no exposure year before index pregnancy)	Sporadic bilateral retinoblastoma - incidence	aOR=1.22 (0.69-2.16) [0.50]	No	Unfavorable	Abdolahi 2013
Exposure year before index pregnancy: polycyclic aromatic hydrocarbons (ref: no exposure year before index pregnancy)	Sporadic bilateral retinoblastoma - incidence	aOR=0.81 (0.48-1.40) [0.45]	No	Favorable	Abdolahi 2013
Exposure year before index pregnancy: paint (ref: no exposure year before index pregnancy)	Sporadic bilateral retinoblastoma - incidence	aOR=0.73 (0.32-1.64) [0.44]	No	Favorable	Abdolahi 2013
Exposure year before index pregnancy: SO2 (ref: no exposure year before index pregnancy)	Sporadic bilateral retinoblastoma - incidence	aOR=0.74 (0.44-1.26) [0.27]	No	Favorable	Abdolahi 2013
Exposure year before index pregnancy: welding fumes (ref: no exposure year before index pregnancy)	Sporadic bilateral retinoblastoma - incidence	aOR=0.94 (0.39-2.23) [0.88]	No	Favorable	Abdolahi 2013
Income ≥ $35,000 (ref: income < $35,000)	Retinoblastoma - incidence	aOR=1.50 (0.70-3.30) [NR]	No	Favorable	Bunin 2011
<=$55,000/year average county household income (ref: >$55,000/year)	Retinoblastoma specific mortality	β= -0.36 (0.41) [0.38]	No	Favorable	Cheung 2013
Income quartile, $: 46,277–57,856 (ref: $: < 46,277)	5-year survival post dx of uveal melanoma, conjunctival melanoma, or retinoblastoma	HR=1.00 (0.83-1.20) [0.99]	No	Null	Choudhry 2023
Income quartile, $: 46,277–57,856 (ref: $: < 46,277)	Advanced clinical tumor presentation of uveal melanoma, conjunctival melanoma, or retinoblastoma	aOR=0.72 (0.55-0.94)[0.02]	No	Unfavorable	Choudhry 2023
Income quartile, $: 57,857–74,062 (ref: $: < 46,277)	5-year survival post dx of uveal melanoma, conjunctival melanoma, or retinoblastoma	HR=0.85 (0.71-1.03) [0.10]	No	Unfavorable	Choudhry 2023
Income quartile, $: 57,857–74,062 (ref: $: < 46,277)	Advanced clinical tumor presentation of uveal melanoma, conjunctival melanoma, or retinoblastoma	aOR=0.72 (0.55-0.95)[0.02]	No	Unfavorable	Choudhry 2023
Income quartile, $: 74,063 (ref: $: < 46,277)	5-year survival post dx of uveal melanoma, conjunctival melanoma, or retinoblastoma	HR=0.93 (0.78-1.12) [0.47]	No	Unfavorable	Choudhry 2023
Income quartile, $: 74,063 (ref: $: < 46,277)	Advanced clinical tumor presentation of uveal melanoma, conjunctival melanoma, or retinoblastoma	aOR=0.69 (0.52-0.91)[0.01]	No	Unfavorable	Choudhry 2023
Decreasing income dose-response: bottom half of census tract (ref: top half of census tract)	Histopathologic features of having a high risk of retinoblastoma progression	OR=0.94 (0.51–1.73) [0.85]	No	Unfavorable	Green 2016
Income: high income (ref: low income)	Overall survival of retinoblastoma patients	aHR=1.44 (0.55-3.77) [0.46]	No	Favorable	Guo 2023
Income: middle income (ref: low income)	Overall survival of retinoblastoma patients	aHR=1.01 (0.38-2.66) [0.99]	No	Favorable	Guo 2023
Median income: fifth quintile (ref: first quintile)	Retinoblastoma mortality	Risk ratio=0.75 (0.10–5.84) [0.78]	No	Unfavorable	Holmes 2023
Median income: fourth quintile (ref: first quintile)	Retinoblastoma mortality	Risk ratio=0.17 (0.02–1.76) [0.14]	No	Unfavorable	Holmes 2023
Median income: second quintile (ref: first quintile)	Retinoblastoma mortality	Risk ratio=0.86 (0.08–8.87) [0.90]	No	Unfavorable	Holmes 2023
Paternal occupational exposure - fathers exposed in the 10 years prior to conception: any hazardous exposure (ref: no exposure)	Unilateral retinoblastoma - incidence	aOR=1.33 (0.63-2.79) [NR]	No	Unfavorable	Omidakhsh 2018
Paternal occupational exposure - fathers exposed in the 10 years prior to conception: any hazardous exposure (ref: no exposure)	Bilateral retinoblastoma - incidence	aOR=2.45 (0.92-6.51) [NR]	No	Unfavorable	Omidakhsh 2018
Paternal occupational exposure - fathers exposed in the 10 years prior to conception: any hazardous exposure (ref: no exposure)	Unilateral retinoblastoma - incidence	OR=1.30 (0.71-2.38) [NR]	No	Unfavorable	Omidakhsh 2018
Paternal occupational exposure - fathers exposed in the 10 years prior to conception: ionizing radiation (ref: no exposure)	Unilateral retinoblastoma - incidence	OR=0.69 (0.10-5.05) [NR]	No	Favorable	Omidakhsh 2018
Paternal occupational exposure - fathers exposed in the 10 years prior to conception: non chlorinated volatile organic compounds (ref: no exposure)	Bilateral retinoblastoma - incidence	OR=1.01 (0.19-6.43) [NR]	No	Unfavorable	Omidakhsh 2018
Paternal occupational exposure - fathers exposed in the 10 years prior to conception: non chlorinated volatile organic compounds (ref: no exposure)	Unilateral retinoblastoma - incidence	aOR=1.30 (0.28-6.05) [NR]	No	Unfavorable	Omidakhsh 2018
Paternal occupational exposure - fathers exposed in the 10 years prior to conception: non welding metals (ref: no exposure)	Bilateral retinoblastoma - incidence	OR=0.51 (0.05-5.39) [NR]	No	Favorable	Omidakhsh 2018
Paternal occupational exposure - fathers exposed in the 10 years prior to conception: non welding metals (ref: no exposure)	Unilateral retinoblastoma - incidence	OR=0.83 (0.21-3.25) [NR]	No	Favorable	Omidakhsh 2018
Paternal occupational exposure - fathers exposed in the 10 years prior to conception: polycyclic aromatic hydrocarbons (ref: no exposure)	Bilateral retinoblastoma - incidence	aOR=1.51 (0.36, 6.38) [NR]	No	Unfavorable	Omidakhsh 2018
Paternal occupational exposure - fathers exposed in the 10 years prior to conception: polycyclic aromatic hydrocarbons (ref: no exposure)	Unilateral retinoblastoma - incidence	aOR=1.34 (0.48, 3.72) [NR]	No	Unfavorable	Omidakhsh 2018
Paternal occupational exposure - fathers exposed in the 10 years prior to conception: paint (ref: no exposure)	Bilateral retinoblastoma - incidence	OR=8.76 (1.32-58.09) [NR]	Yes	Unfavorable	Omidakhsh 2018
Paternal occupational exposure - fathers exposed in the 10 years prior to conception: paint (ref: no exposure)	Unilateral retinoblastoma - incidence	OR=2.52 (0.47-13.57) [NR]	No	Unfavorable	Omidakhsh 2018
Paternal occupational exposure - fathers exposed in the 10 years prior to conception: pesticide (ref: no exposure)	Bilateral retinoblastoma - incidence	aOR=1.46 (0.52-4.10) [NR]	No	Unfavorable	Omidakhsh 2018
Paternal occupational exposure - fathers exposed in the 10 years prior to conception: pesticide (ref: no exposure)	Unilateral retinoblastoma - incidence	aOR=0.99 (0.45-2.20) [NR]	No	Favorable	Omidakhsh 2018
Paternal occupational exposure - fathers exposed in the 10 years prior to conception: SO2 (ref: no exposure)	Unilateral retinoblastoma - incidence	OR=0.81 (0.20-3.40) [NR]	No	Favorable	Omidakhsh 2018
Poverty: high level (ref: low)	Enucleation, children with retinoblastoma	aOR=1.34 (0.98-1.83) [NR]	No	Unfavorable	Truong 2015
Poverty: high level (ref: low)	5-Year relative survival for children with retinoblastoma	96.4% vs 98.8% [0.05]	Yes	Unfavorable	Truong 2015
Poverty: high level (ref: low)	More advanced disease at diagnosis, children with retinoblastoma	aOR=1.34 (0.94-1.91) [NR]	No	Unfavorable	Truong 2015
Poverty level by race/ethnicity: White non-Hispanic, White Hispanic, Black, Others (NA; MH test for homogeneity stratified by race/ethnicity [correlation])	Enucleation, children with retinoblastoma	[0.35]	No	NA	Truong 2015
Poverty level by race/ethnicity: White non-Hispanic, White Hispanic, Black, Others (NA; MH test for homogeneity stratified by race/ethnicity [correlation])	More advanced disease at diagnosis, children with retinoblastoma	[0.65]	No	NA	Truong 2015
Poverty: high level, among Black race/ethnicity (ref: low)	Enucleation, children with retinoblastoma	OR=0.68 (0.28-1.60) [NR]	No	Favorable	Truong 2015
Poverty: high level, among Black race/ethnicity (ref: low)	More advanced disease at diagnosis, children with retinoblastoma	OR=1.15 (0.39-3.38) [NR]	No	Unfavorable	Truong 2015
Unemployment: high level, among Black race/ethnicity (ref: low)	Enucleation, children with retinoblastoma	OR=0.78 (0.34-1.79) [NR]	No	Favorable	Truong 2015
Unemployment: high level, among Black race/ethnicity (ref: low)	More advanced disease at diagnosis, children with retinoblastoma	OR=1.33 (0.45-3.90) [NR]	No	Unfavorable	Truong 2015
Poverty: high level, among 'Other' race/ethnicity (ref: low)	Enucleation, children with retinoblastoma	OR=1.94 (0.65-5.77) [NR]	No	Unfavorable	Truong 2015
Poverty: high level, among 'Other' race/ethnicity (ref: low)	More advanced disease at diagnosis, children with retinoblastoma	OR=1.15 (0.39-3.38) [NR]	No	Unfavorable	Truong 2015
Unemployment: high level, among 'Other' race/ethnicity (ref: low)	Enucleation, children with retinoblastoma	OR=1.64 (0.58-4.70) [NR]	No	Unfavorable	Truong 2015
Unemployment: high level, among 'Other' race/ethnicity (ref: low)	More advanced disease at diagnosis, children with retinoblastoma	OR=1.33 (0.45-3.90) [NR]	No	Unfavorable	Truong 2015
Poverty: high level, among White Hispanic race/ethnicity (ref: low)	Enucleation, children with retinoblastoma	OR=1.35 (0.76-2.41) [NR]	No	Unfavorable	Truong 2015
Poverty: high level, among White Hispanic race/ethnicity (ref: low)	More advanced disease at diagnosis, children with retinoblastoma	OR=1.80 (1.00-3.25) [NR]	No	Unfavorable	Truong 2015
Unemployment: high level, among White Hispanic race/ethnicity (ref: low)	Enucleation, children with retinoblastoma	OR=1.34 (0.74-2.42) [NR]	No	Unfavorable	Truong 2015
Unemployment: high level, among White Hispanic race/ethnicity (ref: low)	More advanced disease at diagnosis, children with retinoblastoma	OR=2.02 (1.08-3.78) [NR]	Yes	Unfavorable	Truong 2015
Poverty: high level, among White non-Hispanic race/ethnicity (ref: low)	Enucleation, children with retinoblastoma	OR=1.51 (0.96-2.39) [NR]	No	Unfavorable	Truong 2015
Poverty: high level, among White non-Hispanic race/ethnicity (ref: low)	More advanced disease at diagnosis, children with retinoblastoma	OR=1.18 (0.66-2.09) [NR]	No	Unfavorable	Truong 2015
Unemployment: high level, among White non-Hispanic race/ethnicity (ref: low)	Enucleation, children with retinoblastoma	OR=1.23 (0.78-1.94) [NR]	No	Unfavorable	Truong 2015
Unemployment: high level, among White non-Hispanic race/ethnicity (ref: low)	More advanced disease at diagnosis, children with retinoblastoma	OR=1.09 (0.61-1.97) [NR]	No	Unfavorable	Truong 2015
Unemployment: high level (ref: low)	Enucleation, children with retinoblastoma	aOR=1.21 (0.88-1.66) [NR]	No	Unfavorable	Truong 2015
Unemployment: high level (ref: low)	5-Year relative survival for children with retinoblastoma	99.0% vs 96.3% [0.04]	Yes	Favorable	Truong 2015
Unemployment: high level (ref: low)	More advanced disease at diagnosis, children with retinoblastoma	aOR=1.46 (1.02-2.10) [NR]	Yes	Unfavorable	Truong 2015
Unemployment level by race/ethnicity: White non-Hispanic, White Hispanic, Black, Others (NA; MH test for homogeneity stratified by race/ethnicity [correlation])	Enucleation, children with retinoblastoma	[0.67]	No	NA	Truong 2015
Unemployment level by race/ethnicity: White non-Hispanic, White Hispanic, Black, Others (NA; MH test for homogeneity stratified by race/ethnicity [correlation])	More advanced disease at diagnosis, children with retinoblastoma	[0.58]	No	NA	Truong 2015
SDOH Domain: Education Access and Quality
College graduate or higher (ref: no college degree)	Retinoblastoma - incidence	aOR=0.80 (0.40-1.30) [NR]	No	Unfavorable	Bunin 2011
<=25% county % college graduates (ref: >25%)	Retinoblastoma specific mortality	β= 0.09 (0.41) [0.83]	No	Unfavorable	Cheung 2013
Education: % bachelor’s degree or higher - comparison of quartiles (NA: Pearson’s Chi-square test (testing independence between all groups))	Histopathologic features of having a high risk of retinoblastoma progression	Chi2=6.68 [0.08]	No	NA	Green 2016
Education: low level (ref: high)	Enucleation, children with retinoblastoma	aOR=1.35 (0.99-1.84) [NR]	No	Unfavorable	Truong 2015
Education: low level (ref: high)	5-Year relative survival for children with retinoblastoma	96.8% vs 98.5% [0.15]	No	Unfavorable	Truong 2015
Education: low level (ref: high)	More advanced disease at diagnosis, children with retinoblastoma	aOR=1.44 (1.01-2.05) [NR]	Yes	Unfavorable	Truong 2015
Education level by race/ethnicity: White non-Hispanic, White Hispanic, Black, Others (NA; MH test for homogeneity stratified by race/ethnicity [correlation])	Enucleation, children with retinoblastoma	[0.46]	No	NA	Truong 2015
Education level by race/ethnicity: White non-Hispanic, White Hispanic, Black, Others (NA; MH test for homogeneity stratified by race/ethnicity [correlation])	More advanced disease at diagnosis, children with retinoblastoma	[0.52]	No	NA	Truong 2015
Education: low level, among Black race/ethnicity (ref: high)	Enucleation, children with retinoblastoma	OR=1.41 (0.63-3.18) [NR]	No	Unfavorable	Truong 2015
Education: low level, among Black race/ethnicity (ref: high)	More advanced disease at diagnosis, children with retinoblastoma	OR=1.34 (0.44-4.08) [NR]	No	Unfavorable	Truong 2015
Education: low level, among 'Other' race/ethnicity (ref: high)	Enucleation, children with retinoblastoma	OR=2.44 (0.72-8.31) [NR]	No	Unfavorable	Truong 2015
Education: low level, among 'Other' race/ethnicity (ref: high)	More advanced disease at diagnosis, children with retinoblastoma	OR=1.34 (0.44-4.08) [NR]	No	Unfavorable	Truong 2015
Education: low level, among White Hispanic race/ethnicity (ref: high)	Enucleation, children with retinoblastoma	OR=1.68 (0.94-3.00) [NR]	No	Unfavorable	Truong 2015
Education: low level, among White Hispanic race/ethnicity (ref: high)	More advanced disease at diagnosis, children with retinoblastoma	OR=1.95 (1.06-3.57) [NR]	Yes	Unfavorable	Truong 2015
Education: low level, among White non-Hispanic race/ethnicity (ref: high)	Enucleation, children with retinoblastoma	OR=1.06 (0.68-1.66) [NR]	No	Unfavorable	Truong 2015
Education: low level, among White non-Hispanic race/ethnicity (ref: high)	More advanced disease at diagnosis, children with retinoblastoma	OR=1.37 (0.77-2.44) [NR]	No	Unfavorable	Truong 2015
SDOH Domain: Healthcare Access and Quality
Distance to facility (ref: no distance)	5-year survival post dx of uveal melanoma, conjunctival melanoma, or retinoblastoma	HR=1.00 (1.00-1.00) [0.50]	No	Null	Choudhry 2023
Distance to facility (ref: no distance)	Advanced clinical tumor presentation of uveal melanoma, conjunctival melanoma, or retinoblastoma	aOR=1.00 (0.99-1.00)[0.96]	No	Null	Choudhry 2023
Primary payer status: Medicaid (ref: private insurance, managed care)	5-year survival post dx of uveal melanoma, conjunctival melanoma, or retinoblastoma	HR=0.90 (0.66-1.23) [0.51]	No	Favorable	Choudhry 2023
Primary payer status: Medicaid (ref: private insurance, managed care)	Advanced clinical tumor presentation of uveal melanoma, conjunctival melanoma, or retinoblastoma	aOR=1.88 (1.32-2.66)[<0.01]	Yes	Unfavorable	Choudhry 2023
Primary payer status: Medicare (ref: private insurance, managed care)	5-year survival post dx of uveal melanoma, conjunctival melanoma, or retinoblastoma	HR=0.93 (0.79-1.09) [0.37]	No	Favorable	Choudhry 2023
Primary payer status: Medicare (ref: private insurance, managed care)	Advanced clinical tumor presentation of uveal melanoma, conjunctival melanoma, or retinoblastoma	aOR=1.12 (0.88-1.42)[0.38]	No	Unfavorable	Choudhry 2023
Primary payer status: No insurance (ref: private insurance, managed care)	5-year survival post dx of uveal melanoma, conjunctival melanoma, or retinoblastoma	HR=0.79 (0.56-1.11) [0.17]	No	Favorable	Choudhry 2023
Primary payer status: No insurance (ref: private insurance, managed care)	Advanced clinical tumor presentation of uveal melanoma, conjunctival melanoma, or retinoblastoma	aOR=1.74 (1.16-2.60)[0.01]	Yes	Unfavorable	Choudhry 2023
Insurance: nonprivate (ref: private)	Histopathologic features of having a high risk of retinoblastoma progression	OR=1.45 (0.73–2.93) [0.33]	No	Unfavorable	Green 2016
SDOH Domain: Neighborhood and Built Environment
Father drinking alcohol, year before pregnancy: <1 drink per week (ref: 0 drinks)	Unilateral retinoblastoma - incidence	aOR=0.60 (0.20-1.20) [NR]	No	Favorable	Azary 2016
Father drinking alcohol, year before pregnancy: 1+ drinks per day (ref: 0 drinks)	Unilateral retinoblastoma - incidence	aOR=0.60 (0.20-1.30) [NR]	No	Favorable	Azary 2016
Father drinking alcohol, year before pregnancy: 1–7 drinks per week (ref: 0 drinks)	Unilateral retinoblastoma - incidence	aOR=0.60 (0.30-1.30) [NR]	No	Favorable	Azary 2016
Father ever smoked, lifetime: yes (ref: father ever smoked, lifetime: no)	Unilateral retinoblastoma - incidence	aOR=1.00 (0.60-1.60) [NR]	No	Null	Azary 2016
Father smoked in the year before pregnancy: among ever smokers, no (ref: never smoked, lifetime)	Unilateral retinoblastoma - incidence	aOR=0.90 (0.50-1.80) [NR]	No	Favorable	Azary 2016
Father smoked in the year before pregnancy: yes (ref: never smoked, lifetime)	Unilateral retinoblastoma - incidence	aOR=1.00 (0.50-1.80) [NR]	No	Null	Azary 2016
Father's binge drinking in the year before pregnancy, > 6 drinks: < once per month (ref: never)	Unilateral retinoblastoma - incidence	aOR=1.00 (0.50-2.00) [NR]	No	Null	Azary 2016
Father's binge drinking in the year before pregnancy, > 6 drinks: daily or weekly (ref: never)	Unilateral retinoblastoma - incidence	aOR=0.40 (0.10-1.20) [NR]	No	Favorable	Azary 2016
Father's binge drinking in the year before pregnancy, > 6 drinks: monthly (ref: never)	Unilateral retinoblastoma - incidence	aOR=0.70 (0.30-1.50) [NR]	No	Favorable	Azary 2016
Father's binge drinking in the year before pregnancy, > 6 drinks: yes (ref: no)	Unilateral retinoblastoma - incidence	aOR=0.70 (0.40-1.30) [NR]	No	Favorable	Azary 2016
Father's lifetime smoking, pack-years: >0 to 5 (ref: 0 pack-years)	Unilateral retinoblastoma - incidence	aOR=0.80 (0.40-1.50) [NR]	No	Favorable	Azary 2016
Father's lifetime smoking, pack-years: >10 (ref: 0 pack-years)	Unilateral retinoblastoma - incidence	aOR=1.20 (0.50-2.90) [NR]	No	Unfavorable	Azary 2016
Father's lifetime smoking, pack-years: >5 to 10 (ref: 0 pack-years)	Unilateral retinoblastoma - incidence	aOR=1.00 (0.40-2.40) [NR]	No	Null	Azary 2016
Father's number of cigarettes per day, year before pregnancy: 10+ (ref: 0 cigarettes per day)	Unilateral retinoblastoma - incidence	aOR=1.40 (0.60-3.20) [NR]	No	Unfavorable	Azary 2016
Father's number of cigarettes per day, year before pregnancy: 1–9 (ref: 0 cigarettes per day)	Unilateral retinoblastoma - incidence	aOR=0.60 (0.20-1.80) [NR]	No	Favorable	Azary 2016
Mother never smoked, father and mother lived together: both father and mother ever smoked, lifetime (ref: both never)	Unilateral retinoblastoma - incidence	aOR=2.70 (0.70-11.30) [NR]	No	Unfavorable	Azary 2016
Mother never smoked, father and mother lived together: father ever smoker and mother never smoker, lifetime (ref: both never)	Unilateral retinoblastoma - incidence	aOR=2.00 (0.40-9.00) [NR]	No	Unfavorable	Azary 2016
Mother never smoked, father and mother lived together: father never smoker and mother ever smoker, lifetime (ref: both never)	Unilateral retinoblastoma - incidence	aOR=3.30 (0.80-13.40) [NR]	No	Unfavorable	Azary 2016
Mother drinking alcohol, year before pregnancy: <1 drink per week (ref: 0 drinks)	Unilateral retinoblastoma - incidence	aOR=0.60 (0.20-2.10) [NR]	No	Favorable	Azary 2016
Mother drinking alcohol, year before pregnancy: 1+ drinks per day (ref: 0 drinks)	Unilateral retinoblastoma - incidence	aOR=1.30 (0.10-4.10) [NR]	No	Unfavorable	Azary 2016
Mother drinking alcohol, year before pregnancy: 1–7 drinks per week (ref: 0 drinks)	Unilateral retinoblastoma - incidence	aOR=0.60 (0.10-2.50) [NR]	No	Favorable	Azary 2016
Mother ever smoked, lifetime: yes (ref: mother ever smoked, lifetime: no)	Unilateral retinoblastoma - incidence	aOR=3.70 (1.10-12.20) [NR]	No	Unfavorable	Azary 2016
Mother never smoked, father and mother lived together: father ever smoked, lifetime: yes (ref: no)	Unilateral retinoblastoma - incidence	aOR=1.40 (0.10-16.80) [NR]	No	Unfavorable	Azary 2016
Mother never smoked, father and mother lived together: father smoked in the year before pregnancy: yes (ref: never smoker)	Unilateral retinoblastoma - incidence	aOR=3.90 (0.10-108.50) [NR]	No	Unfavorable	Azary 2016
Mother never smoked, father and mother lived together: father's lifetime smoking (pack-years): >0 to 5 (ref: 0 pack-years)	Unilateral retinoblastoma - incidence	aOR=1.40 (0.10-16.10) [NR]	No	Unfavorable	Azary 2016
Mother never smoked, father and mother lived together: father's lifetime smoking (pack-years): >10 (ref: 0 pack-years)	Unilateral retinoblastoma - incidence	aOR=1.30 (0.20-7.60) [NR]	No	Unfavorable	Azary 2016
Mother never smoked, father and mother lived together: father's lifetime smoking (pack-years): >5 to 10 (ref: 0 pack-years)	Unilateral retinoblastoma - incidence	aOR=1.60 (0.30-7.40) [NR]	No	Unfavorable	Azary 2016
Mother smoked in the year before pregnancy: ever smoker, no (ref: mother never smoker)	Unilateral retinoblastoma - incidence	aOR=2.00 (0.50-8.40) [NR]	No	Unfavorable	Azary 2016
Mother smoked in the year before pregnancy: yes (ref: mother never smoker)	Unilateral retinoblastoma - incidence	aOR=2.90 (1.50-51.00) [NR]	Yes	Unfavorable	Azary 2016
Mother's cigarettes per day, year before pregnancy: 10+ (ref: 0 cigarettes per day)	Unilateral retinoblastoma - incidence	aOR=4.00 (0.30-178.00) [NR]	No	Unfavorable	Azary 2016
Mother's cigarettes per day, year before pregnancy: 1–9 (ref: 0 cigarettes per day)	Unilateral retinoblastoma - incidence	aOR=3.00 (0.90-239.00) [NR]	No	Unfavorable	Azary 2016
Mother's binge drinking in year before pregnancy, > 6 drinks: yes (ref: no)	Unilateral retinoblastoma - incidence	aOR=1.50 (0.30-2.20) [NR]	No	Unfavorable	Azary 2016
Mother's smoking in the first trimester: yes (ref: no)	Unilateral retinoblastoma - incidence	aOR=2.00 (0.40-72.80) [NR]	No	Unfavorable	Azary 2016
Mother's smoking in the month before or during pregnancy: ever smoker, no (ref: never smoker)	Unilateral retinoblastoma - incidence	aOR=1.80 (0.50-6.80) [NR]	No	Unfavorable	Azary 2016
Mother's smoking in the month before or during pregnancy: yes (ref: never smoker)	Unilateral retinoblastoma - incidence	aOR=2.20 (0.50-20.80) [NR]	No	Unfavorable	Azary 2016
Ever exposed, residence located within 1000m of agricultural land (ref: never lived within 1000m of agricultural use land)	Retinoblastoma - incidence	aOR=0.90 (0.50-1.50) [NR]	No	Favorable	Carozza 2009
High total acreage of agricultural land within 1000m of birth residence (37,204–981,090 acres) (ref: 0 acres)	Retinoblastoma - incidence	OR=1.00 (0.40-2.40) [NR]	No	Null	Carozza 2009
High average distance of field(s) from residence (933 – 1,000m) (ref: 0m)	Retinoblastoma - incidence	OR=0.90 (0.40-2.00) [NR]	No	Unfavorable	Carozza 2009
High proximity of birth residence to agricultural land (field mass index, FMI>=0.54) (ref: FMI = 0)	Retinoblastoma - incidence	aOR=0.80 (0.40-1.80) [NR]	No	Favorable	Carozza 2009
Low total acreage of agricultural land within 1000m of birth residence (0.42–12,532 acres) (ref: 0 acres)	Retinoblastoma - incidence	OR=0.60 (0.20-1.60) [NR]	No	Favorable	Carozza 2009
Low average distance of field(s) from residence (175 – 802m) (ref: 0m)	Retinoblastoma - incidence	OR=1.30 (0.60-2.80) [NR]	No	Favorable	Carozza 2009
Low proximity of birth residence to agricultural land (field mass index, FMI< 0.54) (ref: FMI = 0)	Retinoblastoma - incidence	aOR=0.90 (0.50-1.90) [NR]	No	Favorable	Carozza 2009
Medium total acreage of agricultural land within 1000m of birth residence (12,533 – 37,203 acres) (ref: 0 acres)	Retinoblastoma - incidence	OR=1.10 (0.50-2.40) [NR]	No	Unfavorable	Carozza 2009
Medium average distance of field(s) from residence (803 – 932m) (ref: 0m)	Retinoblastoma - incidence	OR=0.50 (0.20-1.60) [NR]	No	Unfavorable	Carozza 2009
Nitric oxide; seasonalized land use regression - entire pregnancy (ref: baseline level of nitric oxide; treated as a continuous measure)	Bilateral retinoblastoma - incidence	aOR=1.18 (0.89-1.57) [NR]	No	Unfavorable	Ghosh 2013
Nitric oxide; seasonalized land use regression - first trimester (ref: baseline level of nitric oxide; treated as a continuous measure)	Bilateral retinoblastoma - incidence	aOR=0.89 (0.71-1.12) [NR]	No	Favorable	Ghosh 2013
Nitric oxide; seasonalized land use regression - second trimester (ref: baseline level of nitric oxide; treated as a continuous measure)	Bilateral retinoblastoma - incidence	aOR=1.08 (0.91-1.27) [NR]	No	Unfavorable	Ghosh 2013
Nitric oxide; Seasonalized land use regression - third trimester (ref: baseline level of nitric oxide; treated as a continuous measure)	Bilateral retinoblastoma - incidence	aOR=1.15 (1.01-1.31) [NR]	Yes	Unfavorable	Ghosh 2013
Nitric oxide; unseasonalized land use regression (ref: baseline level of nitric oxide; treated as a continuous measure)	Bilateral retinoblastoma - incidence	aOR=1.06 (0.59-1.94) [NR]	No	Unfavorable	Ghosh 2013
Nitrogen dioxide; seasonalized land use regression - entire pregnancy (ref: baseline level of nitrogen dioxide; treated as a continuous measure)	Bilateral retinoblastoma - incidence	aOR=1.67 (0.68-4.09) [NR]	No	Unfavorable	Ghosh 2013
Nitrogen dioxide; seasonalized land use regression - first trimester (ref: baseline level of nitrogen dioxide; treated as a continuous measure)	Bilateral retinoblastoma - incidence	aOR=0.95 (0.50-1.79) [NR]	No	Favorable	Ghosh 2013
Nitrogen dioxide; seasonalized land use regression - second trimester (ref: baseline level of nitrogen dioxide; treated as a continuous measure)	Bilateral retinoblastoma - incidence	aOR=1.72 (0.95-3.09) [NR]	No	Unfavorable	Ghosh 2013
Nitrogen dioxide; seasonalized land use regression - third trimester (ref: baseline level of nitrogen dioxide; treated as a continuous measure)	Bilateral retinoblastoma - incidence	aOR=1.30 (0.69-2.45) [NR]	No	Unfavorable	Ghosh 2013
Nitrogen dioxide; unseasonalized land use regression (ref: baseline level of nitrogen dioxide; treated as a continuous measure)	Bilateral retinoblastoma - incidence	aOR=0.94 (0.28-3.17) [NR]	No	Favorable	Ghosh 2013
Nitrogen oxides; seasonalized land use regression - entire pregnancy (ref: baseline level of nitrogen oxides; treated as a continuous measure)	Bilateral retinoblastoma - incidence	aOR=1.14 (0.87-1.48) [NR]	No	Unfavorable	Ghosh 2013
Nitrogen oxides; seasonalized land use regression - first trimester (ref: baseline level of nitrogen oxides; treated as a continuous measure)	Bilateral retinoblastoma - incidence	aOR=0.92 (0.78-1.09) [NR]	No	Favorable	Ghosh 2013
Nitrogen oxides; seasonalized land use regression - second trimester (ref: baseline level of nitrogen oxides; treated as a continuous measure)	Bilateral retinoblastoma - incidence	aOR=1.06 (0.92-1.23) [NR]	No	Unfavorable	Ghosh 2013
Nitrogen oxides; seasonalized land use regression - third trimester (ref: baseline level of nitrogen oxides; treated as a continuous measure)	Bilateral retinoblastoma - incidence	aOR=1.13 (0.99-1.29) [NR]	No	Unfavorable	Ghosh 2013
Nitrogen oxides; unseasonalized land use regression (ref: baseline level of nitrogen oxides; treated as a continuous measure)	Bilateral retinoblastoma - incidence	aOR=0.99 (0.64-1.53) [NR]	No	Favorable	Ghosh 2013
Average pregnancy exposure: 1,3-Butadiene - 50th percentile of exposure (ref: 25th percentile)	Retinoblastoma dx before age 6 - bilateral	OR=2.04 (1.00-4.17) [NR]	No	Unfavorable	Heck 2015
Average pregnancy exposure: 1,3-Butadiene - 50th percentile of exposure (ref: 25th percentile)	Retinoblastoma dx before age 6 - unilateral	OR=1.43 (0.90-2.27) [NR]	No	Unfavorable	Heck 2015
Average pregnancy exposure: 1,3-Butadiene - 50th percentile of exposure (ref: 25th percentile)	Retinoblastoma dx before age 6 - unilateral or bilateral	OR=1.64 (0.89-3.01) [NR]	No	Unfavorable	Heck 2015
Average pregnancy exposure: acetaldehyde - 50th percentile of exposure (ref: 25th percentile)	Retinoblastoma dx before age 6 - bilateral	OR=1.32 (0.74-2.36) [NR]	No	Unfavorable	Heck 2015
Average pregnancy exposure: acetaldehyde - 50th percentile of exposure (ref: 25th percentile)	Retinoblastoma dx before age 6 - unilateral	OR=0.89 (0.60-1.32) [NR]	No	Favorable	Heck 2015
Average exposure in the child’s first year: acetaldehyde - 50th percentile of exposure (ref: 25th percentile)	Retinoblastoma dx before age 6 - unilateral or bilateral	OR=1.62 (1.06-2.48) [NR]	Yes	Unfavorable	Heck 2015
Average pregnancy exposure: benzene - 50th percentile of exposure (ref: 25th percentile)	Retinoblastoma dx before age 6 - bilateral	OR=2.21 (0.95-5.12) [NR]	No	Unfavorable	Heck 2015
Average pregnancy exposure: benzene - 50th percentile of exposure (ref: 25th percentile)	Retinoblastoma dx before age 6 - unilateral	OR=1.49 (0.87-2.57) [NR]	No	Unfavorable	Heck 2015
Average exposure in the child’s first year: benzene - 50th percentile of exposure (ref: 25th percentile)	Retinoblastoma dx before age 6 - unilateral or bilateral	OR=1.55 (0.76-3.17) [NR]	No	Unfavorable	Heck 2015
Average exposure in the child’s first year: benzo(a)pyrene - 50th percentile of exposure (ref: 25th percentile)	Retinoblastoma dx before age 6 - unilateral or bilateral	OR=1.04 (0.72-1.51) [NR]	No	Unfavorable	Heck 2015
Average exposure in the child’s first year: benzo(b)fluoranthene - 50th percentile of exposure (ref: 25th percentile)	Retinoblastoma dx before age 6 - unilateral or bilateral	OR=1.00 (0.62-1.59) [NR]	No	Null	Heck 2015
Average exposure in the child’s first year: benzo(g,h,i)perylene - 50th percentile of exposure (ref: 25th percentile)	Retinoblastoma dx before age 6 - unilateral or bilateral	OR=1.27 (0.63-2.56) [NR]	No	Unfavorable	Heck 2015
Average exposure in the child’s first year: benzo(k)fluoranthene - 50th percentile of exposure (ref: 25th percentile)	Retinoblastoma dx before age 6 - unilateral or bilateral	OR=1.00 (0.65-1.53) [NR]	No	Null	Heck 2015
Average exposure in the child’s first year: carbon tetrachloride - 50th percentile of exposure (ref: 25th percentile)	Retinoblastoma dx before age 6 - unilateral or bilateral	OR=1.76 (0.42-7.38) [NR]	No	Unfavorable	Heck 2015
Average pregnancy exposure: chloroform - 50th percentile of exposure (ref: 25th percentile)	Retinoblastoma dx before age 6 - bilateral	OR=1.28 (0.82-2.00) [NR]	No	Unfavorable	Heck 2015
Average pregnancy exposure: chloroform - 50th percentile of exposure (ref: 25th percentile)	Retinoblastoma dx before age 6 - unilateral	OR=1.37 (1.04-1.81) [NR]	Yes	Unfavorable	Heck 2015
Average exposure in the child’s first year: chloroform - 50th percentile of exposure (ref: 25th percentile)	Retinoblastoma dx before age 6 - unilateral or bilateral	OR=1.53 (1.10-2.12) [NR]	Yes	Unfavorable	Heck 2015
Average pregnancy exposure: chromium - 50th percentile of exposure (ref: 25th percentile)	Retinoblastoma dx before age 6 - bilateral	OR=1.54 (1.12-2.11) [NR]	Yes	Unfavorable	Heck 2015
Average pregnancy exposure: chromium - 50th percentile of exposure (ref: 25th percentile)	Retinoblastoma dx before age 6 - unilateral	OR=1.17 (0.88-1.57) [NR]	No	Unfavorable	Heck 2015
Average exposure in the child’s first year: chromium (total) - 50th percentile of exposure (ref: 25th percentile)	Retinoblastoma dx before age 6 - unilateral or bilateral	OR=1.34 (1.01-1.77) [NR]	Yes	Unfavorable	Heck 2015
Average exposure in the child’s first year: dibenz(a,h)anthracene - 50th percentile of exposure (ref: 25th percentile)	Retinoblastoma dx before age 6 - unilateral or bilateral	OR=1.00 (0.70-1.42) [NR]	No	Null	Heck 2015
Average pregnancy exposure: ethyl benzene - 50th percentile of exposure (ref: 25th percentile)	Retinoblastoma dx before age 6 - bilateral	OR=1.21 (0.73-1.99) [NR]	No	Unfavorable	Heck 2015
Average pregnancy exposure: ethyl benzene - 50th percentile of exposure (ref: 25th percentile)	Retinoblastoma dx before age 6 - unilateral	OR=1.47 (1.10-1.97) [NR]	Yes	Unfavorable	Heck 2015
Average exposure in the child’s first year: ethyl benzene - 50th percentile of exposure (ref: 25th percentile)	Retinoblastoma dx before age 6 - unilateral or bilateral	OR=1.41 (0.92-2.17) [NR]	No	Unfavorable	Heck 2015
Average pregnancy exposure: formaldehyde - 50th percentile of exposure (ref: 25th percentile)	Retinoblastoma dx before age 6 - bilateral	OR=1.23 (0.85-1.78) [NR]	No	Unfavorable	Heck 2015
Average pregnancy exposure: formaldehyde - 50th percentile of exposure (ref: 25th percentile)	Retinoblastoma dx before age 6 - unilateral	OR=1.10 (0.84-1.45) [NR]	No	Unfavorable	Heck 2015
Average exposure in the child’s first year: formaldehyde - 50th percentile of exposure (ref: 25th percentile)	Retinoblastoma dx before age 6 - unilateral or bilateral	OR=1.42 (1.08-1.88) [NR]	Yes	Unfavorable	Heck 2015
Average exposure in the child’s first year: hexavalent chromium - 50th percentile of exposure (ref: 25th percentile)	Retinoblastoma dx before age 6 - unilateral or bilateral	OR=1.23 (0.88-1.72) [NR]	No	Unfavorable	Heck 2015
Average exposure in the child’s first year: indeno(1,2,3-cd)pyrene - 50th percentile of exposure (ref: 25th percentile)	Retinoblastoma dx before age 6 - unilateral or bilateral	OR=1.05 (0.61-1.82) [NR]	No	Unfavorable	Heck 2015
Average exposure in the child’s first year: lead - 50th percentile of exposure (ref: 25th percentile)	Retinoblastoma dx before age 6 - unilateral or bilateral	OR=0.82 (0.47-1.44) [NR]	No	Favorable	Heck 2015
Average pregnancy exposure: meta/para-xylene - 50th percentile of exposure (ref: 25th percentile)	Retinoblastoma dx before age 6 - bilateral	OR=1.47 (0.84-2.59) [NR]	No	Unfavorable	Heck 2015
Average pregnancy exposure: meta/para-xylene - 50th percentile of exposure (ref: 25th percentile)	Retinoblastoma dx before age 6 - unilateral	OR=1.33 (0.95-1.87) [NR]	No	Unfavorable	Heck 2015
Average exposure in the child’s first year: meta/para-xylene - 50th percentile of exposure (ref: 25th percentile)	Retinoblastoma dx before age 6 - unilateral or bilateral	OR=1.27 (0.77-2.08) [NR]	No	Unfavorable	Heck 2015
Average pregnancy exposure: nickel - 50th percentile of exposure (ref: 25th percentile)	Retinoblastoma dx before age 6 - bilateral	OR=1.85 (1.07-3.20) [NR]	Yes	Unfavorable	Heck 2015
Average exposure in the child’s first year: nickel - 50th percentile of exposure (ref: 25th percentile)	Retinoblastoma dx before age 6 - unilateral or bilateral	OR=1.42 (0.90-2.20) [NR]	No	Unfavorable	Heck 2015
Average exposure in the child’s first year: ortho-dichlorobenzene - 50th percentile of exposure (ref: 25th percentile)	Retinoblastoma dx before age 6 - unilateral or bilateral	OR=2.36 (0.92-6.06) [NR]	No	Unfavorable	Heck 2015
Average pregnancy exposure: ortho-xylene - 50th percentile of exposure (ref: 25th percentile)	Retinoblastoma dx before age 6 - bilateral	OR=1.20 (0.66-2.16) [NR]	No	Unfavorable	Heck 2015
Average pregnancy exposure: ortho-xylene - 50th percentile of exposure (ref: 25th percentile)	Retinoblastoma dx before age 6 - unilateral	OR=1.54 (1.08-2.20) [NR]	Yes	Unfavorable	Heck 2015
Average exposure in the child’s first year: ortho-xylene - 50th percentile of exposure (ref: 25th percentile)	Retinoblastoma dx before age 6 - unilateral or bilateral	OR=1.64 (1.03-2.61) [NR]	Yes	Unfavorable	Heck 2015
Average pregnancy exposure: para-dichlorobenzene - 50th percentile of exposure (ref: 25th percentile)	Retinoblastoma dx before age 6 - bilateral	OR=0.94 (0.59-1.50) [NR]	No	Favorable	Heck 2015
Average pregnancy exposure: para-dichlorobenzene - 50th percentile of exposure (ref: 25th percentile)	Retinoblastoma dx before age 6 - unilateral	OR=1.33 (1.10-1.61) [NR]	Yes	Unfavorable	Heck 2015
Average exposure in the child’s first year: para-dichlorobenzene - 50th percentile of exposure (ref: 25th percentile)	Retinoblastoma dx before age 6 - unilateral or bilateral	OR=1.38 (0.98-1.94) [NR]	No	Unfavorable	Heck 2015
Average exposure in the child’s first year: perchloroethylene - 50th percentile of exposure (ref: 25th percentile)	Retinoblastoma dx before age 6 - unilateral or bilateral	OR=1.23 (0.80-1.91) [NR]	No	Unfavorable	Heck 2015
Average exposure in the child’s first year: selenium - 50th percentile of exposure (ref: 25th percentile)	Retinoblastoma dx before age 6 - unilateral or bilateral	OR=0.81 (0.49-1.34) [NR]	No	Favorable	Heck 2015
Average pregnancy exposure: styrene - 50th percentile of exposure (ref: 25th percentile)	Retinoblastoma dx before age 6 - bilateral	OR=1.07 (0.59-1.93) [NR]	No	Unfavorable	Heck 2015
Average pregnancy exposure: styrene - 50th percentile of exposure (ref: 25th percentile)	Retinoblastoma dx before age 6 - unilateral	OR=1.35 (0.98-1.85) [NR]	No	Unfavorable	Heck 2015
Average exposure in the child’s first year: styrene - 50th percentile of exposure (ref: 25th percentile)	Retinoblastoma dx before age 6 - unilateral or bilateral	OR=1.64 (1.12-2.39) [NR]	Yes	Unfavorable	Heck 2015
Average pregnancy exposure: toluene - 50th percentile of exposure (ref: 25th percentile)	Retinoblastoma dx before age 6 - bilateral	OR=1.41 (0.76-2.62) [NR]	No	Unfavorable	Heck 2015
Average pregnancy exposure: toluene - 50th percentile of exposure (ref: 25th percentile)	Retinoblastoma dx before age 6 - unilateral	OR=1.47 (1.06-2.06) [NR]	Yes	Unfavorable	Heck 2015
Average exposure in the child’s first year: toluene - 50th percentile of exposure (ref: 25th percentile)	Retinoblastoma dx before age 6 - unilateral or bilateral	OR=1.79 (1.10-2.92) [NR]	Yes	Unfavorable	Heck 2015
Average exposure in the child’s first year: total polycyclic aromatic hydrocarbons - 50th percentile of exposure (ref: 25th percentile)	Retinoblastoma dx before age 6 - unilateral or bilateral	OR=1.09 (0.65-1.83) [NR]	No	Unfavorable	Heck 2015
Average exposure in the child’s first year: trichloroethylene - 50th percentile of exposure (ref: 25th percentile)	Retinoblastoma dx before age 6 - unilateral or bilateral	OR=0.93 (0.76-1.14) [NR]	No	Favorable	Heck 2015
Maternal smoking during pregnancy (ref: no maternal smoking during pregnancy)	Retinoblastoma dx before age 6 - bilateral	OR=9.40 (3.60-24.70) [NR]	Yes	Unfavorable	Heck 2016
Maternal smoking during pregnancy (ref: no maternal smoking during pregnancy)	Retinoblastoma dx before age 6 - unilateral	OR=3.00 (1.40-6.60) [NR]	Yes	Unfavorable	Heck 2016
Parental exposure in the month before or during pregnancy: pesticide used 1 to 3 times a month, less than 1 time a month, or once or twice only (ref: none used)	Bilateral retinoblastoma - incidence	OR=1.80 (0.70-4.80) [NR]	No	Unfavorable	Omidakhsh 2017
Parental exposure in the month before or during pregnancy: pesticide used 1 to 3 times a month, less than 1 time a month, or once or twice only (ref: none used)	Unilateral retinoblastoma - incidence	OR=1.80(0.70-4.80) [NR]	No	Unfavorable	Omidakhsh 2017
Parental exposure in the month before or during pregnancy: pesticide used most days or 1 to 3 times a week (ref: none used)	Bilateral retinoblastoma - incidence	OR=1.50 (0.50-5.20) [NR]	No	Unfavorable	Omidakhsh 2017
Parental exposure in the month before or during pregnancy: pesticide used most days or 1 to 3 times a week (ref: none used)	Unilateral retinoblastoma - incidence	OR=1.50 (0.50-5.20) [NR]	No	Unfavorable	Omidakhsh 2017
Parental exposure in the month before or during pregnancy: product to kill insects or diseases used inside or outside the home (ref: none used)	Bilateral retinoblastoma - incidence	OR=1.20 (0.40-3.50) [NR]	No	Unfavorable	Omidakhsh 2017
Parental exposure in the month before or during pregnancy: product to kill insects or diseases used inside or outside the home (ref: none used)	Unilateral retinoblastoma - incidence	OR=2.80 (1.10-6.70) [NR]	Yes	Unfavorable	Omidakhsh 2017
Parental exposure in the month before or during pregnancy: product to kill insects or diseases used on plants, vegetables, fruit, flowers or trees (ref: none used)	Unilateral retinoblastoma - incidence	OR=0.60 (0.20-2.30) [NR]	No	Favorable	Omidakhsh 2017
Parental exposure in the month before or during pregnancy: product to kill insects or diseases used on the lawn (ref: none used)	Bilateral retinoblastoma - incidence	OR=12.50 (0.50-322.10) [NR]	No	Unfavorable	Omidakhsh 2017
Parental exposure in the month before or during pregnancy: product to kill insects or diseases used on the lawn (ref: none used)	Unilateral retinoblastoma - incidence	OR=1.20 (0.40, 3.40) [NR]	No	Unfavorable	Omidakhsh 2017
Parental exposure in the month before or during pregnancy: use of product to kill mold or fungus (ref: none used)	Unilateral retinoblastoma - incidence	OR=3.20 (0.40-26.00) [NR]	No	Unfavorable	Omidakhsh 2017
Parental exposure in the month before or during pregnancy: professional pest control services used (ref: none used)	Bilateral retinoblastoma - incidence	OR=1.00 (0.20-5.70) [NR]	No	Null	Omidakhsh 2017
Parental exposure in the month before or during pregnancy: professional pest control services used (ref: none used)	Unilateral retinoblastoma - incidence	OR=0.60 (0.20-1.70) [NR]	No	Favorable	Omidakhsh 2017
Parental exposure in the month before or during pregnancy: professional lawn or landscape services used (ref: none used)	Bilateral retinoblastoma - incidence	OR=3.40 (0.60-18.00) [NR]	No	Unfavorable	Omidakhsh 2017
Parental exposure in the month before or during pregnancy: professional lawn or landscape services used (ref: none used)	Unilateral retinoblastoma - incidence	OR=2.80 (1.00-8.20) [NR]	No	Unfavorable	Omidakhsh 2017
Parental exposure in the month before or during pregnancy: pesticide used, other (ref: none used)	Bilateral retinoblastoma - incidence	OR=4.10 (0.90-20.10) [NR]	No	Unfavorable	Omidakhsh 2017
Parental exposure in the month before or during pregnancy: pesticide used, other (ref: none used)	Unilateral retinoblastoma - incidence	OR=1.40 (0.60-3.70) [NR]	No	Unfavorable	Omidakhsh 2017
Parental exposure in the month before or during pregnancy: pesticide used, spray (ref: none used)	Bilateral retinoblastoma - incidence	OR=2.80 (0.70-12.30) [NR]	No	Unfavorable	Omidakhsh 2017
Parental exposure in the month before or during pregnancy: pesticide used, spray (ref: none used)	Unilateral retinoblastoma - incidence	OR=2.40 (0.90-6.00) [NR]	No	Unfavorable	Omidakhsh 2017
Parental exposure in the month before or during pregnancy: use of flea/tick products on pets (ref: none used)	Unilateral retinoblastoma - incidence	OR=1.50 (0.70-3.10) [NR]	No	Unfavorable	Omidakhsh 2017
Parental exposure in the month before or during pregnancy: use of flea/tick products on pets (ref: none used)	Bilateral retinoblastoma - incidence	OR=1.90 (0.60-5.80) [NR]	No	Unfavorable	Omidakhsh 2017
Parental exposure in the month before or during pregnancy: use of insect repellant (ref: none used)	Bilateral retinoblastoma - incidence	OR=1.30 (0.30-5.60) [NR]	No	Unfavorable	Omidakhsh 2017
Parental exposure in the month before or during pregnancy: use of insect repellant (ref: none used)	Unilateral retinoblastoma - incidence	OR=0.60 (0.30-1.50) [NR]	No	Favorable	Omidakhsh 2017
Parental exposure in the month before or during pregnancy: use of rodent control products (ref: none used)	Bilateral retinoblastoma - incidence	OR=2.50 (0.20-26.90) [NR]	No	Unfavorable	Omidakhsh 2017
Parental exposure in the month before or during pregnancy: use of rodent control products (ref: none used)	Unilateral retinoblastoma - incidence	OR=0.80 (0.30-2.70) [NR]	No	Favorable	Omidakhsh 2017
Parental exposure in the month before or during pregnancy: use of weed control products on garden/lawn (ref: none used)	Bilateral retinoblastoma - incidence	OR=1.00 (0.30-3.30) [NR]	No	Null	Omidakhsh 2017
Parental exposure in the month before or during pregnancy: use of weed control products on garden/lawn (ref: none used)	Unilateral retinoblastoma - incidence	OR=2.30 (0.90-5.40) [NR]	No	Unfavorable	Omidakhsh 2017
Parental exposure in the month before or during pregnancy: when the pesticide was used - second or third trimester (ref: none used)	Bilateral retinoblastoma - incidence	OR=3.10 (0.70-14.00) [NR]	No	Unfavorable	Omidakhsh 2017
Parental exposure in the month before or during pregnancy: when the pesticide was used - second or third trimester (ref: none used)	Unilateral retinoblastoma - incidence	OR=1.40 (0.40-4.40) [NR]	No	Unfavorable	Omidakhsh 2017
Parental exposure in the month before or during pregnancy: when the pesticide was used - the month before pregnancy or first trimester (ref: none used)	Bilateral retinoblastoma - incidence	OR=1.90 (0.40-8.40) [NR]	No	Unfavorable	Omidakhsh 2017
Parental exposure in the month before or during pregnancy: when the pesticide was used - the month before pregnancy or first trimester (ref: none used)	Unilateral retinoblastoma - incidence	OR=1.70 (0.60-4.60) [NR]	No	Unfavorable	Omidakhsh 2017
Parental exposure in the month before or during pregnancy: where the pesticide was used - inside home (ref: none used)	Bilateral retinoblastoma - incidence	OR=1.90 (0.60-6.10) [NR]	No	Unfavorable	Omidakhsh 2017
Parental exposure in the month before or during pregnancy: where the pesticide was used - inside home (ref: none used)	Unilateral retinoblastoma - incidence	OR=2.50 (0.90-7.00) [NR]	No	Unfavorable	Omidakhsh 2017
Parental exposure in the month before or during pregnancy: where the pesticide was used - outside home (ref: none used)	Bilateral retinoblastoma - incidence	OR=1.90 (0.50-6.80) [NR]	No	Unfavorable	Omidakhsh 2017
Parental exposure in the month before or during pregnancy: where the pesticide was used - outside home (ref: none used)	Unilateral retinoblastoma - incidence	OR=2.50 (1.00-6.50) [NR]	No	Unfavorable	Omidakhsh 2017
Parental exposure in the month before or during pregnancy: who applied the pesticides - father or other (ref: none used)	Bilateral retinoblastoma - incidence	OR=2.40 (0.50-10.40) [NR]	No	Unfavorable	Omidakhsh 2017
Parental exposure in the month before or during pregnancy: who applied the pesticides - father or other (ref: none used)	Unilateral retinoblastoma - incidence	OR=2.40 (0.80-7.10) [NR]	No	Unfavorable	Omidakhsh 2017
Parental exposure in the month before or during pregnancy: who applied the pesticides - mother (ref: none used)	Bilateral retinoblastoma - incidence	OR=2.50 (0.60-10.70) [NR]	No	Unfavorable	Omidakhsh 2017
Parental exposure in the month before or during pregnancy: who applied the pesticides - mother (ref: none used)	Unilateral retinoblastoma - incidence	OR=1.70 (0.60-4.70) [NR]	No	Unfavorable	Omidakhsh 2017
High crop production (ref: expected deaths [O/E])	Retinoblastoma, all - incidence	Standard morbidity ratio = 1.02 (0.60, 1.60) [NR]	No	Unfavorable	Thompson 2008
High intensity hazardous air pollutant release (ref: expected deaths [O/E])	Retinoblastoma, all - incidence	Standard morbidity ratio = 0.86 (0.50, 1.48) [NR]	No	Favorable	Thompson 2008
Rapid population growth county-years (ref: expected deaths [O/E])	Retinoblastoma, all - incidence	Standard morbidity ratio= 0.89 (0.62, 1.32) [NR]	No	Favorable	Thompson 2008
Acephate (ref: expected deaths [O/E])	Bilateral retinoblastoma - incidence	aOR=1.39 (0.86-2.22) [NR]	No	Unfavorable	Thompson 2022
Acephate (ref: no exposure)	Retinoblastoma, all - incidence	aOR=1.59 (1.19-2.12) [NR]	Yes	Unfavorable	Thompson 2022
Acephate (ref: no exposure)	Unilateral retinoblastoma - incidence	aOR=1.70 (1.20-2.41) [NR]	Yes	Unfavorable	Thompson 2022
Bifenthrin (ref: no exposure)	Bilateral retinoblastoma - incidence	aOR=0.88 (0.55-1.42) [NR]	No	Favorable	Thompson 2022
Bifenthrin (ref: no exposure)	Retinoblastoma, all - incidence	aOR=0.98 (0.73-1.32) [NR]	No	Favorable	Thompson 2022
Bifenthrin (ref: no exposure)	Unilateral retinoblastoma - incidence	aOR=1.00 (0.70-1.43) [NR]	No	Null	Thompson 2022
Boscalid (ref: no exposure)	Retinoblastoma, all - incidence	aOR=0.88 (0.58-1.34) [NR]	No	Favorable	Thompson 2022
Boscalid (ref: no exposure)	Unilateral retinoblastoma - incidence	aOR=1.03 (0.64-1.66) [NR]	No	Unfavorable	Thompson 2022
Bromacil (ref: no exposure)	Retinoblastoma, all - incidence	aOR=1.38 (0.85-2.24) [NR]	No	Unfavorable	Thompson 2022
Bromacil (ref: no exposure)	Unilateral retinoblastoma - incidence	aOR=1.87 (1.07-3.26) [NR]	Yes	Unfavorable	Thompson 2022
Buprofezin (ref: no exposure)	Retinoblastoma, all - incidence	aOR=0.88 (0.54-1.43) [NR]	No	Favorable	Thompson 2022
Captan (ref: no exposure)	Bilateral retinoblastoma - incidence	aOR=1.40 (0.86-2.27) [NR]	No	Unfavorable	Thompson 2022
Captan (ref: no exposure)	Retinoblastoma, all - incidence	aOR=1.31 (0.95-1.80)[NR]	No	Unfavorable	Thompson 2022
Captan (ref: no exposure)	Unilateral retinoblastoma - incidence	aOR=1.14 (0.77-1.70) [NR]	No	Unfavorable	Thompson 2022
Carbaryl (ref: no exposure)	Bilateral retinoblastoma - incidence	aOR=1.02 (0.65-1.59) [NR]	No	Unfavorable	Thompson 2022
Carbaryl (ref: no exposure)	Retinoblastoma, all - incidence	aOR=1.13 (0.87-1.49) [NR]	No	Unfavorable	Thompson 2022
Carbaryl (ref: no exposure)	Unilateral retinoblastoma - incidence	aOR=1.13 (0.80-1.58) [NR]	No	Unfavorable	Thompson 2022
Chlorothalonil (ref: no exposure)	Bilateral retinoblastoma - incidence	aOR=0.99 (0.57-1.71) [NR]	No	Favorable	Thompson 2022
Chlorothalonil (ref: no exposure)	Retinoblastoma, all - incidence	aOR=0.99 (0.72-1.36) [NR]	No	Favorable	Thompson 2022
Chlorothalonil (ref: no exposure)	Unilateral retinoblastoma - incidence	aOR=0.99 (0.67-1.47) [NR]	No	Favorable	Thompson 2022
Chlorpyrifos (ref: no exposure)	Bilateral retinoblastoma - incidence	aOR=1.13 (0.68-1.87) [NR]	No	Unfavorable	Thompson 2022
Chlorpyrifos (ref: no exposure)	Retinoblastoma, all - incidence	aOR=0.94 (0.69-1.28) [NR]	No	Favorable	Thompson 2022
Chlorpyrifos (ref: no exposure)	Unilateral retinoblastoma - incidence	aOR=0.84 (0.58-1.22) [NR]	No	Favorable	Thompson 2022
Chlorthal‐dimethyl (ref: no exposure)	Retinoblastoma, all - incidence	aOR=1.10 (0.68-1.78) [NR]	No	Unfavorable	Thompson 2022
Chlorthal‐dimethyl (ref: no exposure)	Unilateral retinoblastoma - incidence	aOR=1.27 (0.72-2.23) [NR]	No	Unfavorable	Thompson 2022
Cypermethrin, zeta (ref: no exposure)	Retinoblastoma, all - incidence	aOR=0.70 (0.42-1.19) [NR]	No	Favorable	Thompson 2022
Daminozide (ref: no exposure)	Bilateral retinoblastoma - incidence	aOR=0.78 (0.44-1.38) [NR]	No	Favorable	Thompson 2022
Daminozide (ref: no exposure)	Retinoblastoma, all - incidence	aOR=1.03 (0.70-1.51) [NR]	No	Unfavorable	Thompson 2022
Daminozide (ref: no exposure)	Unilateral retinoblastoma - incidence	aOR=1.29 (0.82-2.04) [NR]	No	Unfavorable	Thompson 2022
Diazinon (ref: no exposure)	Bilateral retinoblastoma - incidence	aOR=1.43 (0.90-2.27) [NR]	No	Unfavorable	Thompson 2022
Diazinon (ref: no exposure)	Retinoblastoma, all - incidence	aOR=1.16 (0.88-1.54) [NR]	No	Unfavorable	Thompson 2022
Diazinon (ref: no exposure)	Unilateral retinoblastoma - incidence	aOR=1.05 (0.75-1.47) [NR]	No	Unfavorable	Thompson 2022
Dicloran (ref: no exposure)	Retinoblastoma, all - incidence	aOR=1.24 (0.77-1.99) [NR]	No	Unfavorable	Thompson 2022
Dicloran (ref: no exposure)	Unilateral retinoblastoma - incidence	aOR=1.45 (0.83-2.52) [NR]	No	Unfavorable	Thompson 2022
Dicofol (ref: no exposure)	Bilateral retinoblastoma - incidence	aOR=0.83 (0.48-1.42) [NR]	No	Favorable	Thompson 2022
Dicofol (ref: no exposure)	Retinoblastoma, all - incidence	aOR=1.01 (0.72-1.41) [NR]	No	Unfavorable	Thompson 2022
Dicofol (ref: no exposure)	Unilateral retinoblastoma - incidence	aOR=1.13 (0.75-1.70) [NR]	No	Unfavorable	Thompson 2022
Dimethoate (ref: no exposure)	Bilateral retinoblastoma - incidence	aOR=1.03 (0.63-1.71) [NR]	No	Unfavorable	Thompson 2022
Dimethoate (ref: no exposure)	Retinoblastoma, all - incidence	aOR=0.88 (0.63-1.22) [NR]	No	Favorable	Thompson 2022
Dimethoate (ref: no exposure)	Unilateral retinoblastoma - incidence	aOR=0.77 (0.51-1.15) [NR]	No	Favorable	Thompson 2022
Diuron (ref: no exposure)	Bilateral retinoblastoma - incidence	aOR=0.85 (0.47-1.56) [NR]	No	Favorable	Thompson 2022
Diuron (ref: no exposure)	Retinoblastoma, all - incidence	aOR=0.98 (0.65-1.48) [NR]	No	Favorable	Thompson 2022
Diuron (ref: no exposure)	Unilateral retinoblastoma - incidence	aOR=0.91 (0.54-1.54) [NR]	No	Favorable	Thompson 2022
Fenoxycarb (ref: no exposure)	Retinoblastoma, all - incidence	aOR=1.03 (0.63-1.66) [NR]	No	Unfavorable	Thompson 2022
Flonicamid (ref: no exposure)	Retinoblastoma, all - incidence	aOR=1.52 (0.86-2.67) [NR]	No	Unfavorable	Thompson 2022
Hexythiazox (ref: no exposure)	Bilateral retinoblastoma - incidence	aOR=1.36 (0.84-2.19) [NR]	No	Unfavorable	Thompson 2022
Hexythiazox (ref: no exposure)	Retinoblastoma, all - incidence	aOR=1.20 (0.89-1.63) [NR]	No	Unfavorable	Thompson 2022
Hexythiazox (ref: no exposure)	Unilateral retinoblastoma - incidence	aOR=1.08 (0.74-1.58) [NR]	No	Unfavorable	Thompson 2022
Hydramethylnon (ref: no exposure)	Retinoblastoma, all - incidence	aOR=0.59 (0.35-0.98) [NR]	Yes	Favorable	Thompson 2022
Iprodione (ref: no exposure)	Bilateral retinoblastoma - incidence	aOR=1.51 (0.89-2.55) [NR]	No	Unfavorable	Thompson 2022
Iprodione (ref: no exposure)	Retinoblastoma, all - incidence	aOR=1.03 (0.76-1.41) [NR]	No	Unfavorable	Thompson 2022
Iprodione (ref: no exposure)	Unilateral retinoblastoma - incidence	aOR=0.82 (0.56-1.20)[NR]	No	Favorable	Thompson 2022
Isoxaben (ref: no exposure)	Bilateral retinoblastoma - incidence	aOR=1.11 (0.57-2.14)[NR]	No	Unfavorable	Thompson 2022
Isoxaben (ref: no exposure)	Retinoblastoma, all - incidence	aOR=1.14 (0.77-1.68)[NR]	No	Unfavorable	Thompson 2022
Isoxaben (ref: no exposure)	Unilateral retinoblastoma - incidence	aOR=1.21 (0.76-1.94) [NR]	No	Unfavorable	Thompson 2022
Kresoxim‐methyl (ref: no exposure)	Retinoblastoma, all - incidence	aOR=1.60 (1.00-2.56) [NR]	No	Unfavorable	Thompson 2022
Kresoxim‐methyl (ref: no exposure)	Unilateral retinoblastoma - incidence	aOR=1.58 (0.91-2.76) [NR]	No	Unfavorable	Thompson 2022
Linuron (ref: no exposure)	Retinoblastoma, all - incidence	aOR=0.73 (0.40-1.33) [NR]	No	Favorable	Thompson 2022
Malathion (ref: no exposure)	Bilateral retinoblastoma - incidence	aOR=0.82 (0.51-1.30) [NR]	No	Favorable	Thompson 2022
Malathion (ref: no exposure)	Retinoblastoma, all - incidence	aOR=0.89 (0.67-1.19) [NR]	No	Favorable	Thompson 2022
Malathion (ref: no exposure)	Unilateral retinoblastoma - incidence	aOR=0.97 (0.68-1.37) [NR]	No	Favorable	Thompson 2022
Mancozeb (ref: no exposure)	Bilateral retinoblastoma - incidence	aOR=0.83 (0.51-1.35) [NR]	No	Favorable	Thompson 2022
Mancozeb (ref: no exposure)	Retinoblastoma, all - incidence	aOR=0.98 (0.72-1.33) [NR]	No	Favorable	Thompson 2022
Mancozeb (ref: no exposure)	Unilateral retinoblastoma - incidence	aOR=1.07 (0.73-1.56) [NR]	No	Unfavorable	Thompson 2022
Maneb (ref: no exposure)	Bilateral retinoblastoma - incidence	aOR=1.39 (0.74-2.60) [NR]	No	Unfavorable	Thompson 2022
Maneb (ref: no exposure)	Retinoblastoma, all - incidence	aOR=1.30 (0.81-2.08) [NR]	No	Unfavorable	Thompson 2022
Maneb (ref: no exposure)	Unilateral retinoblastoma - incidence	aOR=0.91 (0.51-1.63) [NR]	No	Favorable	Thompson 2022
Metaldehyde (ref: no exposure)	Bilateral retinoblastoma - incidence	aOR=1.13 (0.70-1.83) [NR]	No	Unfavorable	Thompson 2022
Metaldehyde (ref: no exposure)	Retinoblastoma, all - incidence	aOR=0.97 (0.71-1.31) [NR]	No	Favorable	Thompson 2022
Metaldehyde (ref: no exposure)	Unilateral retinoblastoma - incidence	aOR=0.86 (0.60-1.25) [NR]	No	Favorable	Thompson 2022
Metam-sodium (ref: no exposure)	Retinoblastoma, all - incidence	aOR=0.76 (0.51-1.14) [NR]	No	Favorable	Thompson 2022
Metam-sodium (ref: no exposure)	Unilateral retinoblastoma - incidence	aOR=0.64 (0.39-1.04) [NR]	No	Favorable	Thompson 2022
Methyl Bromide (ref: no exposure)	Bilateral retinoblastoma - incidence	aOR=0.86 (0.52-1.43) [NR]	No	Favorable	Thompson 2022
Methyl Bromide (ref: no exposure)	Retinoblastoma, all - incidence	aOR=0.87 (0.63-1.21) [NR]	No	Favorable	Thompson 2022
Methyl Bromide (ref: no exposure)	Unilateral retinoblastoma - incidence	aOR=0.85 (0.56-1.27) [NR]	No	Favorable	Thompson 2022
Norflurazon (ref: no exposure)	Retinoblastoma, all - incidence	aOR=0.67 (0.39-1.16) [NR]	No	Favorable	Thompson 2022
Oryzalin (ref: no exposure)	Bilateral retinoblastoma - incidence	aOR=0.87 (0.55-1.38) [NR]	No	Favorable	Thompson 2022
Oryzalin (ref: no exposure)	Retinoblastoma, all - incidence	aOR=0.98 (0.74-1.30) [NR]	No	Favorable	Thompson 2022
Oryzalin (ref: no exposure)	Unilateral retinoblastoma - incidence	aOR=1.06 (0.76-1.49) [NR]	No	Unfavorable	Thompson 2022
Oxadiazon (ref: no exposure)	Bilateral retinoblastoma - incidence	aOR=0.83 (0.48-1.44) [NR]	No	Favorable	Thompson 2022
Oxadiazon (ref: no exposure)	Retinoblastoma, all - incidence	aOR=0.99 (0.70-1.39) [NR]	No	Favorable	Thompson 2022
Oxadiazon (ref: no exposure)	Unilateral retinoblastoma - incidence	aOR=1.12 (0.75-1.67) [NR]	No	Unfavorable	Thompson 2022
Oxyfluorfen (ref: no exposure)	Bilateral retinoblastoma - incidence	aOR=0.97 (0.57-1.65) [NR]	No	Favorable	Thompson 2022
Oxyfluorfen (ref: no exposure)	Retinoblastoma, all - incidence	aOR=0.97 (0.70-1.35) [NR]	No	Favorable	Thompson 2022
Oxyfluorfen (ref: no exposure)	Unilateral retinoblastoma - incidence	aOR=0.91 (0.61-1.37) [NR]	No	Favorable	Thompson 2022
Oxythioquinox (ref: no exposure)	Retinoblastoma, all - incidence	aOR=1.48 (0.97-2.26) [NR]	No	Unfavorable	Thompson 2022
Paraquat dichloride (ref: no exposure)	Bilateral retinoblastoma - incidence	aOR=0.87 (0.47-1.62) [NR]	No	Favorable	Thompson 2022
Paraquat dichloride (ref: no exposure)	Retinoblastoma, all - incidence	aOR=1.15 (0.77-1.71) [NR]	No	Unfavorable	Thompson 2022
Paraquat dichloride (ref: no exposure)	Unilateral retinoblastoma - incidence	aOR=1.21 (0.75-1.96) [NR]	No	Unfavorable	Thompson 2022
PCNB (ref: no exposure)	Retinoblastoma, all - incidence	aOR=0.85 (0.56-1.28) [NR]	No	Favorable	Thompson 2022
PCNB (ref: no exposure)	Unilateral retinoblastoma - incidence	aOR=0.85 (0.51-1.40) [NR]	No	Favorable	Thompson 2022
Pendimethalin (ref: no exposure)	Bilateral retinoblastoma - incidence	aOR=0.89 (0.54-1.44) [NR]	No	Favorable	Thompson 2022
Pendimethalin (ref: no exposure)	Retinoblastoma, all - incidence	aOR=0.84 (0.62-1.15) [NR]	No	Favorable	Thompson 2022
Pendimethalin (ref: no exposure)	Unilateral retinoblastoma - incidence	aOR=0.79 (0.54-1.16) [NR]	No	Favorable	Thompson 2022
Permethrin (ref: no exposure)	Bilateral retinoblastoma - incidence	aOR=1.16 (0.71-1.90) [NR]	No	Unfavorable	Thompson 2022
Permethrin (ref: no exposure)	Retinoblastoma, all - incidence	aOR=0.93 (0.69-1.25) [NR]	No	Favorable	Thompson 2022
Permethrin (ref: no exposure)	Unilateral retinoblastoma - incidence	aOR=0.81 (0.56-1.17) [NR]	No	Favorable	Thompson 2022
Phosmet (ref: no exposure)	Bilateral retinoblastoma - incidence	aOR=1.68 (0.94-3.00) [NR]	No	Unfavorable	Thompson 2022
Phosmet (ref: no exposure)	Retinoblastoma, all - incidence	aOR=1.30 (0.86-1.96) [NR]	No	Unfavorable	Thompson 2022
Phosmet (ref: no exposure)	Unilateral retinoblastoma - incidence	aOR=1.06 (0.64-1.75) [NR]	No	Unfavorable	Thompson 2022
Piperonyl butoxide (ref: no exposure)	Bilateral retinoblastoma - incidence	aOR=0.91 (0.54-1.52) [NR]	No	Favorable	Thompson 2022
Piperonyl butoxide (ref: no exposure)	Retinoblastoma, all - incidence	aOR=0.84 (0.59-1.18) [NR]	No	Favorable	Thompson 2022
Piperonyl butoxide (ref: no exposure)	Unilateral retinoblastoma - incidence	aOR=0.84 (0.55-1.28) [NR]	No	Favorable	Thompson 2022
Prodiamine (ref: no exposure)	Bilateral retinoblastoma - incidence	aOR=1.27 (0.69-2.33) [NR]	No	Unfavorable	Thompson 2022
Prodiamine (ref: no exposure)	Retinoblastoma, all - incidence	aOR=0.89 (0.60-1.33) [NR]	No	Favorable	Thompson 2022
Prodiamine (ref: no exposure)	Unilateral retinoblastoma - incidence	aOR=0.74 (0.46-1.19) [NR]	No	Favorable	Thompson 2022
Propargite (ref: no exposure)	Retinoblastoma, all - incidence	aOR=0.99 (0.59-1.64) [NR]	No	Favorable	Thompson 2022
Propargite (ref: no exposure)	Unilateral retinoblastoma - incidence	aOR=1.19 (0.67-2.13) [NR]	No	Unfavorable	Thompson 2022
Propiconazole (ref: no exposure)	Bilateral retinoblastoma - incidence	aOR=0.75 (0.44-1.27) [NR]	No	Favorable	Thompson 2022
Propiconazole (ref: no exposure)	Retinoblastoma, all - incidence	aOR=1.03 (0.75-1.42) [NR]	No	Unfavorable	Thompson 2022
Propiconazole (ref: no exposure)	Unilateral retinoblastoma - incidence	aOR=1.18 (0.80-1.74) [NR]	No	Unfavorable	Thompson 2022
Propyzamide (ref: no exposure)	Retinoblastoma, all - incidence	aOR=1.00 (0.54-1.85) [NR]	No	Null	Thompson 2022
Propyzamide (ref: no exposure)	Unilateral retinoblastoma - incidence	aOR=1.25 (0.63-2.52) [NR]	No	Unfavorable	Thompson 2022
Pymetrozine (ref: no exposure)	Bilateral retinoblastoma - incidence	aOR=1.17 (0.65-2.12) [NR]	No	Unfavorable	Thompson 2022
Pymetrozine (ref: no exposure)	Retinoblastoma, all - incidence	aOR=1.45 (1.00-2.08) [NR]	No	Unfavorable	Thompson 2022
Pymetrozine (ref: no exposure)	Unilateral retinoblastoma - incidence	aOR=1.43 (0.92-2.22) [NR]	No	Unfavorable	Thompson 2022
Pyrimethanil (ref: no exposure)	Retinoblastoma, all - incidence	aOR=1.15 (0.68-1.96) [NR]	No	Unfavorable	Thompson 2022
s‐Metolachlor (ref: no exposure)	Retinoblastoma, all - incidence	aOR=1.01 (0.64-1.59) [NR]	No	Unfavorable	Thompson 2022
Tebuconazole (ref: no exposure)	Retinoblastoma, all - incidence	aOR=0.77 (0.46-1.27) [NR]	No	Favorable	Thompson 2022
Tebuconazole (ref: no exposure)	Unilateral retinoblastoma - incidence	aOR=0.68 (0.37-1.23) [NR]	No	Favorable	Thompson 2022
Telone (ref: no exposure)	Bilateral retinoblastoma - incidence	aOR=1.00 (0.52-1.93) [NR]	No	Null	Thompson 2022
Telone (ref: no exposure)	Retinoblastoma, all - incidence	aOR=0.98 (0.62-1.53) [NR]	No	Favorable	Thompson 2022
Telone (ref: no exposure)	Unilateral retinoblastoma - incidence	aOR=0.77 (0.44-1.34) [NR]	No	Favorable	Thompson 2022
Thiophanate‐methyl (ref: no exposure)	Bilateral retinoblastoma - incidence	aOR=0.62 (0.38-1.01) [NR]	No	Favorable	Thompson 2022
Thiophanate‐methyl (ref: no exposure)	Retinoblastoma, all - incidence	aOR=0.74 (0.55-1.01) [NR]	No	Favorable	Thompson 2022
Thiophanate‐methyl (ref: no exposure)	Unilateral retinoblastoma - incidence	aOR=0.85 (0.59-1.23) [NR]	No	Favorable	Thompson 2022
Triadimefon (ref: no exposure)	Bilateral retinoblastoma - incidence	aOR=1.38 (0.83-2.31) [NR]	No	Unfavorable	Thompson 2022
Triadimefon (ref: no exposure)	Retinoblastoma, all - incidence	aOR=1.09 (0.79-1.50) [NR]	No	Unfavorable	Thompson 2022
Triadimefon (ref: no exposure)	Unilateral retinoblastoma - incidence	aOR=0.97 (0.65-1.44) [NR]	No	Favorable	Thompson 2022
Trifluralin (ref: no exposure)	Bilateral retinoblastoma - incidence	aOR=0.55 (0.32-0.95) [NR]	Yes	Favorable	Thompson 2022
Trifluralin (ref: no exposure)	Retinoblastoma, all - incidence	aOR=0.85 (0.61-1.19) [NR]	No	Favorable	Thompson 2022
Trifluralin (ref: no exposure)	Unilateral retinoblastoma - incidence	aOR=0.95 (0.63-1.42) [NR]	No	Favorable	Thompson 2022
Triforine (ref: no exposure)	Retinoblastoma, all - incidence	aOR=1.15 (0.77-1.72) [NR]	No	Unfavorable	Thompson 2022
Uniconazole-P (ref: no exposure)	Retinoblastoma, all - incidence	aOR=1.06 (0.66-1.70) [NR]	No	Unfavorable	Thompson 2022
Uniconazole-P (ref: no exposure)	Unilateral retinoblastoma - incidence	aOR=1.02 (0.58-1.77) [NR]	No	Unfavorable	Thompson 2022
Vinclozolin (ref: no exposure)	Retinoblastoma, all - incidence	aOR=0.79 (0.49-1.27) [NR]	No	Favorable	Thompson 2022
Vinclozolin (ref: no exposure)	Unilateral retinoblastoma - incidence	aOR=0.93 (0.53-1.63) [NR]	No	Favorable	Thompson 2022
Ziram (ref: no exposure)	Retinoblastoma, all - incidence	aOR=0.91 (0.53-1.56) [NR]	No	Favorable	Thompson 2022
SDOH Domain: Social and Community Context
Race/ethnicity other than White Non-Hispanic (ref: race/ethnicity White Non-Hispanic)	Retinoblastoma - incidence	aOR=1.00 (0.40-2.30) [NR]	No	Null	Bunin 2011
African-American race/ethnicity (ref: non-African-American)	Retinoblastoma specific mortality	β= 0.80 (0.34) [0.02]	Yes	Unfavorable	Cheung 2013
Race: Black (ref: White)	5-year survival post dx of uveal melanoma, conjunctival melanoma, or retinoblastoma	HR=0.80 (0.46-1.40) [0.43]	No	Favorable	Choudhry 2023
Race: Black (ref: White)	Advanced clinical tumor presentation of uveal melanoma, conjunctival melanoma, or retinoblastoma	aOR=1.27 (0.71-2.26)[0.43]	No	Unfavorable	Choudhry 2023
Race: Other (ref: White)	5-year survival post dx of uveal melanoma, conjunctival melanoma, or retinoblastoma	HR=0.84 (0.45-1.58) [0.59]	No	Favorable	Choudhry 2023
Race: Other (ref: White)	Advanced clinical tumor presentation of uveal melanoma, conjunctival melanoma, or retinoblastoma	aOR=0.99 (0.52-1.90)[0.98]	No	Favorable	Choudhry 2023
Race/Ethnicity: Asian, Pacific Islander or American Indian/Alaska Native (ref: White non-Hispanic)	Any eye cancer - incidence	aHR=0.64 (0.16-2.58) [NR]	No	Favorable	Emmanuel 2012
Race/Ethnicity: Hispanic (ref: White non-Hispanic)	Any eye cancer - incidence	aHR=1.10 (0.41-2.97) [NR]	No	Unfavorable	Emmanuel 2012
Race/Ethnicity: Unknown (ref: White non-Hispanic)	Any eye cancer - incidence	aHR=0.82 (0.20-3.32) [NR]	No	Favorable	Emmanuel 2012
Increase in social vulnerability index score - minority and language status (ref: first quintile, SVI < 20)	Advanced staging of retinoblastoma on preliminary presentation	OR=1.29 (1.13-1.48) [<0.01]	Yes	Unfavorable	Fei-Zhang 2023
Increase in social vulnerability index score - minority and language status (ref: first quintile, SVI < 20)	Retinoblastoma primary surgery receipt	OR=1.03 (0.95-1.13) [0.48]	No	Favorable	Fei-Zhang 2023
Race: American Indian/Alaska Native - advantaged (ref: race, White - advantaged)	Retinoblastoma - incidence	Risk ratio=0.41 (0.05-1.47) [0.26]	No	Favorable	Friedrich 2017
Race: American Indian/Alaska Native - disadvantaged (ref: race, White - disadvantaged)	Retinoblastoma - incidence	Risk ratio=0.97 (0.41-1.96) [1]	No	Favorable	Friedrich 2017
Race: American Indian/Alaska Native (ref: race, White)	Retinoblastoma - incidence	Risk ratio=0.76 (0.36-1.41) [0.47]	No	Favorable	Friedrich 2017
Race: Asian/Pacific Islander - advantaged (ref: race, White - advantaged)	Retinoblastoma - incidence	Risk ratio=1.15 (0.82-1.59) [0.43]	No	Unfavorable	Friedrich 2017
Race: Asian/Pacific Islander (ref: race, White)	Bilateral retinoblastoma - incidence	Risk ratio=0.78 (0.42-1.36) [NR]	No	Favorable	Friedrich 2017
Race: Asian/Pacific Islander - disadvantaged (ref: race, White - disadvantaged)	Retinoblastoma - incidence	Risk ratio=1.05 (0.67-1.57) [0.89]	No	Unfavorable	Friedrich 2017
Race: Asian/Pacific Islander (ref: race, White)	Retinoblastoma - incidence	Risk ratio=1.11 (0.85-1.42) [0.46]	No	Unfavorable	Friedrich 2017
Race: Asian/Pacific Islander (ref: race, White)	Unilateral retinoblastoma - incidence	Risk ratio=1.20 (0.88-1.60) [NR]	No	Unfavorable	Friedrich 2017
Race: Black - advantaged (ref: race, White - advantaged)	Retinoblastoma - incidence	Risk ratio=1.37 (0.97-1.90) [0.07]	No	Unfavorable	Friedrich 2017
Race: Black (ref: race, White)	Bilateral retinoblastoma - incidence	Risk ratio=1.32 (0.87-1.95) [NR]	No	Unfavorable	Friedrich 2017
Race: Black - disadvantaged (ref: race, White - disadvantaged)	Retinoblastoma - incidence	Risk ratio=1.12 (0.84-1.49) [0.47]	No	Unfavorable	Friedrich 2017
Race: Black (ref: race, White)	Retinoblastoma - incidence	Risk ratio=1.22 (0.98-1.51) [0.07]	No	Unfavorable	Friedrich 2017
Race: Black (ref: race, White)	Unilateral retinoblastoma - incidence	Risk ratio=1.19 (0.92-1.52) [NR]	No	Unfavorable	Friedrich 2017
Race: Hispanic - advantaged (ref: race, White - advantaged)	Retinoblastoma - incidence	Risk ratio=1.27 (0.98-1.65) [0.07]	No	Unfavorable	Friedrich 2017
Race: Hispanic - disadvantaged (ref: race, White - disadvantaged)	Retinoblastoma - incidence	Risk ratio=1.23 (0.99-1.54) [0.07]	No	Unfavorable	Friedrich 2017
Race: Hispanic (ref: race, White)	Retinoblastoma - incidence	Risk ratio=1.26 (1.07-1.48) [0.01]	Yes	Unfavorable	Friedrich 2017
Race: Hispanic (ref: race, White)	Bilateral retinoblastoma - incidence	Risk ratio=1.40 (1.05-1.91) [NR]	Yes	Unfavorable	Friedrich 2017
Race: Hispanics (ref: race, White)	Unilateral retinoblastoma - incidence	Risk ratio=1.20 (0.99-1.46) [NR]	No	Unfavorable	Friedrich 2017
Ethnicity: Hispanic (ref: non-Hispanic)	Histopathologic features of having a high risk of retinoblastoma progression	OR=1.27 (0.60–2.70) [0.61]	No	Unfavorable	Green 2016
Race: Non-white (ref: White)	Histopathologic features of having a high risk of retinoblastoma progression	OR=1.31 (0.49–2.16) [1.00]	No	Unfavorable	Green 2016
Race/Ethnicity: White non-Hispanic (ref: versus all other patients)	Histopathologic features of having a high risk of retinoblastoma progression	OR=0.44 (0.23–0.84) [0.02]	Yes	Unfavorable	Green 2016
Race/Ethnicity: White non-Hispanic (ref: versus all other patients)	Histopathologic features of having a high risk of retinoblastoma progression	OR=0.72 (0.39–1.32) [NR]	No	Unfavorable	Green 2016
Sex: male (ref: female)	Retinoblastoma survival	aHR=3.40 (0.37–31.60) [NR]	No	Favorable	Holmes 2023
Race: Asian/Pacific Islander (ref: White)	Retinoblastoma mortality	Risk ratio=1.91 (0.43–8.54) [0.40]	No	Unfavorable	Holmes 2023
Race/Ethnicity: White - California, Los Angeles (ref: Hispanic - California, Los Angeles)	Retinoblastoma - incidence	IRR=0.49 (0.27 to 0.86) [NR]	No	Unfavorable	Krishna 2009
Race/Ethnicity: White - California, San Francisco (ref: Hispanic - California, San Francisco)	Retinoblastoma - incidence	IRR=0.92 (0.72 to 1.17) [NR]	No	Unfavorable	Krishna 2009
Race/Ethnicity: White - New Mexico (ref: Hispanic - New Mexico)	Retinoblastoma - incidence	IRR=0.44 (0.24 to 0.77) [NR]	No	Unfavorable	Krishna 2009
Race/Ethnicity: White - San Francisco, Los Angeles, New Mexico (averaged) (ref: Hispanic - San Francisco, Los Angeles, New Mexico [averaged])	Retinoblastoma - incidence	IRR=0.70 (0.38 to 1.18) [NR]	No	Unfavorable	Krishna 2009
Race/Ethnicity: White - San Francisco, Los Angeles, New Mexico (summed) (ref: Hispanic - San Francisco, Los Angeles, New Mexico [summed])	Retinoblastoma - incidence	IRR=0.94 (0.33 to 2.56) [NR]	No	Unfavorable	Krishna 2009
Alaska Native (ref: US White)	Retinoblastoma - incidence	OR=2.80 (1.30–5.30) [NR]	Yes	Unfavorable	Lanier 2003
New Mexican American Indians (ref: US White)	Retinoblastoma - incidence	OR=2.50 (1.40–4.50) [NR]	Yes	Unfavorable	Lanier 2003
Race: Black, 1992-2000 (NA; Kaplan Meier used to estimate survival distributions)	5 year survival retinoblastoma	5-year survival=83.3% (63.7-100.0) [0.03]	Yes	NA	Pui 2012
Race: Black, 1992-2000 (NA; Kaplan Meier used to estimate survival distributions)	5 year survival retinoblastoma	5-year survival=97.5% (92.8-100.0) [0.24]	No	NA	Pui 2012
Race: Black, 2001-2007 (NA; Kaplan Meier used to estimate survival distributions)	5 year survival retinoblastoma	5-year survival=100% (100.0-100.0) [1.00]	No	NA	Pui 2012
Race: Black, 2001-2007 (NA; Kaplan Meier used to estimate survival distributions)	5 year survival retinoblastoma	5-year survival=88.5% (75.4-100.0) [0.02]	Yes	NA	Pui 2012
Race: White, 1992-2000 (NA; Kaplan Meier used to estimate survival distributions)	5 year survival retinoblastoma	5-year survival=96.7% (90.4-100.0) [0.03]	Yes	NA	Pui 2012
Race: White, 1992-2000 (NA; Kaplan Meier used to estimate survival distributions)	5 year survival retinoblastoma	5-year survival=98.8% (97.2-100.0) [0.24]	No	NA	Pui 2012
Race: White, 2001-2007 (NA; Kaplan Meier used to estimate survival distributions)	5 year survival retinoblastoma	5-year survival=100% (100.0-100.0) [1.00]	No	NA	Pui 2012
Race: White, 2001-2007 (NA; Kaplan Meier used to estimate survival distributions)	5 year survival retinoblastoma	5-year survival=98.4% (95.5-100.0) [0.02]	Yes	NA	Pui 2012
Ethnicity: Hispanic (ref: Non-Hispanic)	Retinoblastoma enucleation	aOR=1.69 (1.16-2.46) [NR]	Yes	Unfavorable	Rajeshuni 2019
Race: Asian/Pacific Islander (ref: White)	Retinoblastoma enucleation	aOR=2.00 (1.08-3.71) [NR]	Yes	Unfavorable	Rajeshuni 2019
Race: Black (ref: White)	Retinoblastoma enucleation	aOR=2.42 (1.41-4.16) [NR]	Yes	Unfavorable	Rajeshuni 2019
Race: Other (ref: White)	Retinoblastoma enucleation	aOR=1.41 (0.41-4.82) [NR]	No	Unfavorable	Rajeshuni 2019
Crowding: high level (ref: low)	Enucleation, children with retinoblastoma	aOR=1.68 (1.19-2.38) [NR]	Yes	Unfavorable	Truong 2015
Crowding: high level (ref: low)	5-Year relative survival for children with retinoblastoma	Low Level=98.3%; High Level=97.0% [0.32]	No	Unfavorable	Truong 2015
Crowding: high level (ref: low)	More advanced disease at diagnosis, children with retinoblastoma	aOR=1.80 (1.21-2.67) [NR]	Yes	Unfavorable	Truong 2015
Crowding level by race/ethnicity: White non-Hispanic, White Hispanic, Black, Others (NA; MH test for homogeneity stratified by race/ethnicity [correlation])	Enucleation, children with retinoblastoma	[0.57]	No	NA	Truong 2015
Crowding level by race/ethnicity: White non-Hispanic, White Hispanic, Black, Others (NA; MH test for homogeneity stratified by race/ethnicity [correlation])	More advanced disease at diagnosis, children with retinoblastoma	[0.92]	No	NA	Truong 2015
Immigration: high level (ref: low)	5-Year relative survival for children with retinoblastoma	High Level=99.7%; Low Level=95.6% [<0.01]	Yes	Favorable	Truong 2015
Immigration: high level (ref: low)	Enucleation, children with retinoblastoma	aOR=1.00 (0.72-1.38) [NR]	No	Null	Truong 2015
Immigration: high level (ref: low)	More advanced disease at diagnosis, children with retinoblastoma	aOR=1.23 (0.85-1.76) [NR]	No	Unfavorable	Truong 2015
Immigration level by race/ethnicity: White non-Hispanic, White Hispanic, Black, Others (NA; MH test for homogeneity stratified by race/ethnicity [correlation])	Enucleation, children with retinoblastoma	[0.58]	No	NA	Truong 2015
Immigration level by race/ethnicity: White non-Hispanic, White Hispanic, Black, Others (NA; MH test for homogeneity stratified by race/ethnicity [correlation])	More advanced disease at diagnosis, children with retinoblastoma	[0.27]	No	NA	Truong 2015
Language isolation: high level (ref: low)	Enucleation, children with retinoblastoma	aOR=1.17 (0.84-1.62) [NR]	No	Unfavorable	Truong 2015
Language isolation: high level (ref: low)	5-Year relative survival for children with retinoblastoma	Low Level=97.7%; High Level=97.6% [0.92]	No	Unfavorable	Truong 2015
Language isolation: high level (ref: low)	More advanced disease at diagnosis, children with retinoblastoma	aOR=1.51 (1.02-2.25) [NR]	No	Unfavorable	Truong 2015
Language isolation level by race/ethnicity: White non-Hispanic, White Hispanic, Black, Others (NA; MH test for homogeneity stratified by race/ethnicity [correlation])	Enucleation, children with retinoblastoma	[0.15]	No	NA	Truong 2015
Language isolation level by race/ethnicity: White non-Hispanic, White Hispanic, Black, Others (NA; MH test for homogeneity stratified by race/ethnicity [correlation])	More advanced disease at diagnosis, children with retinoblastoma	[0.44]	No	NA	Truong 2015
Crowding: high level, among Black race/ethnicity (ref: low)	Enucleation, children with retinoblastoma	OR=2.19 (0.85-5.68) [NR]	No	Unfavorable	Truong 2015
Crowding: high level, among Black race/ethnicity (ref: low)	More advanced disease at diagnosis, children with retinoblastoma	OR=2.18 (0.54-8.71) [NR]	No	Unfavorable	Truong 2015
Immigration: high level, among Black race/ethnicity (ref: low)	Enucleation, children with retinoblastoma	OR=1.69 (0.71-4.01) [NR]	No	Unfavorable	Truong 2015
Immigration: high level, among Black race/ethnicity (ref: low)	More advanced disease at diagnosis, children with retinoblastoma	OR=1.36 (0.56-3.27) [NR]	No	Unfavorable	Truong 2015
Language isolation: high level, among Black race/ethnicity (ref: low)	Enucleation, children with retinoblastoma	OR=1.25 (0.49-3.13) [NR]	No	Unfavorable	Truong 2015
Language isolation: high level, among Black race/ethnicity (ref: low)	More advanced disease at diagnosis, children with retinoblastoma	OR=1.94 (0.55-6.83) [NR]	No	Unfavorable	Truong 2015
Crowding: high level, among 'Other' race/ethnicity (ref: low)	Enucleation, children with retinoblastoma	OR=0.82 (0.26-2.61) [NR]	No	Favorable	Truong 2015
Crowding: high level, among 'Other' race/ethnicity (ref: low)	More advanced disease at diagnosis, children with retinoblastoma	OR=2.18 (0.54-8.71) [NR]	No	Unfavorable	Truong 2015
Immigration: high level, among 'Other' race/ethnicity (ref: low)	Enucleation, children with retinoblastoma	OR=0.71 (0.23-2.25) [NR]	No	Favorable	Truong 2015
Immigration: high level, among 'Other' race/ethnicity (ref: low)	More advanced disease at diagnosis, children with retinoblastoma	OR=2.57 (0.64-10.26) [NR]	No	Unfavorable	Truong 2015
Language isolation: high level, among 'Other' race/ethnicity (ref: low)	Enucleation, children with retinoblastoma	OR=1.08 (0.37-3.10) [NR]	No	Unfavorable	Truong 2015
Language isolation: high level, among 'Other' race/ethnicity (ref: low)	More advanced disease at diagnosis, children with retinoblastoma	OR=1.94 (0.55-6.83) [NR]	No	Unfavorable	Truong 2015
Crowding: high level, among White Hispanic race/ethnicity (ref: low)	Enucleation, children with retinoblastoma	OR=1.94 (1.03-3.65) [NR]	Yes	Unfavorable	Truong 2015
Crowding: high level, among White Hispanic race/ethnicity (ref: low)	More advanced disease at diagnosis, children with retinoblastoma	OR=2.12 (1.02-4.41) [NR]	Yes	Unfavorable	Truong 2015
Immigration: high level, among White Hispanic race/ethnicity (ref: low)	Enucleation, children with retinoblastoma	OR=0.88 (0.48-1.62) [NR]	No	Favorable	Truong 2015
Immigration: high level, among White Hispanic race/ethnicity (ref: low)	More advanced disease at diagnosis, children with retinoblastoma	OR=1.32 (0.74-2.36) [NR]	No	Unfavorable	Truong 2015
Language isolation: high level, among White Hispanic race/ethnicity (ref: low)	Enucleation, children with retinoblastoma	OR=2.15 (1.13-4.09) [NR]	Yes	Unfavorable	Truong 2015
Language isolation: high level, among White Hispanic race/ethnicity (ref: low)	More advanced disease at diagnosis, children with retinoblastoma	OR=1.98 (0.95-4.14) [NR]	No	Unfavorable	Truong 2015
Crowding: high level, among White non-Hispanic race/ethnicity (ref: low)	Enucleation, children with retinoblastoma	OR=1.65 (1.00-2.73) [NR]	No	Unfavorable	Truong 2015
Crowding: high level, among White non-Hispanic race/ethnicity (ref: low)	More advanced disease at diagnosis, children with retinoblastoma	OR=1.66 (0.91-3.00) [NR]	No	Unfavorable	Truong 2015
Immigration: high level, among White non-Hispanic race/ethnicity (ref: low)	Enucleation, children with retinoblastoma	OR=0.97 (0.61-1.53) [NR]	No	Favorable	Truong 2015
Immigration: high level, among White non-Hispanic race/ethnicity (ref: low)	More advanced disease at diagnosis, children with retinoblastoma	OR=0.91 (0.49-1.67) [NR]	No	Favorable	Truong 2015
Language isolation: high level, among White non-Hispanic race/ethnicity (ref: low)	Enucleation, children with retinoblastoma	OR=0.86 (0.53-1.37) [NR]	No	Favorable	Truong 2015
Language isolation: high level, among White non-Hispanic race/ethnicity (ref: low)	More advanced disease at diagnosis, children with retinoblastoma	OR=1.01 (0.55-1.88) [NR]	No	Unfavorable	Truong 2015
Ethnicity: Hispanic (ref: Non-Hispanic)	More advanced disease at diagnosis, children with retinoblastoma	OR=1.97 (1.38-2.79) [NR]	Yes	Unfavorable	Truong 2015
Race/Ethnicity: White Hispanic (ref: White Non-Hispanic)	More advanced disease at diagnosis, children with retinoblastoma	OR=2.34 (1.56-3.52) [NR]	Yes	Unfavorable	Truong 2015
Race/Ethnicity: Black (ref: White Non-Hispanic)	More advanced disease at diagnosis, children with retinoblastoma	OR=1.39 (0.79-2.40) [NR]	No	Unfavorable	Truong 2015
Race/Ethnicity: Other (ref: White Non-Hispanic)	More advanced disease at diagnosis, children with retinoblastoma	OR=1.48 (0.75-2.78) [NR]	No	Unfavorable	Truong 2015
Ethnicity: Hispanic (ref: Non-Hispanic)	Enucleation, children with retinoblastoma	OR=1.41 (1.01-1.98) [NR]	Yes	Unfavorable	Truong 2015
Race/Ethnicity: White Hispanic (ref: White Non-Hispanic)	Enucleation, children with retinoblastoma	OR=1.70 (1.17-2.47) [NR]	Yes	Unfavorable	Truong 2015
Race/Ethnicity: Black (ref: White Non-Hispanic)	Enucleation, children with retinoblastoma	OR=1.69 (1.05-2.76) [NR]	Yes	Unfavorable	Truong 2015
Race/Ethnicity: Other (ref: White Non-Hispanic)	Enucleation, children with retinoblastoma	OR=1.94 (1.10-3.53) [NR]	Yes	Unfavorable	Truong 2015
Ethnicity: Hispanic (ref: Non-Hispanic)	5-Year relative survival for children with retinoblastoma	97.5% vs 97.9% [0.69]	No	Unfavorable	Truong 2015
Race/Ethnicity: White Hispanic (ref: White Non-Hispanic)	5-Year relative survival for children with retinoblastoma	97.9% vs 99.2% [0.26]	No	Unfavorable	Truong 2015
Race/Ethnicity: Black (ref: White Non-Hispanic)	5-Year relative survival for children with retinoblastoma	92.7% vs 97.9% [<0.01]	Yes	Unfavorable	Truong 2015
Race/Ethnicity: Other (ref: White Non-Hispanic)	5-Year relative survival for children with retinoblastoma	96.9% vs 97.9% [0.18]	No	Unfavorable	Truong 2015
Race/Ethnicity: Asian/Pacific Islander; sex: female (ref: White non-Hispanic females)	Unilateral retinoblastoma - incidence	Incidence rate ratio=1.25 (0.73-1.87) [NR]	No	Unfavorable	Wong 2014
Race/Ethnicity: Asian/Pacific Islander; sex: male (ref: White non-Hispanic males)	Unilateral retinoblastoma - incidence	Incidence rate ratio=1.15 (0.69-1.70) [NR]	No	Unfavorable	Wong 2014
Race/Ethnicity: Asian/Pacific Islander; sex: male (ref: Asian/Pacific Islander females)	Unilateral retinoblastoma - incidence	Incidence rate ratio=1.02 (0.58-1.86) [NR]	No	Favorable	Wong 2014
Race/Ethnicity: Asian/Pacific Islanders, SEER 13 (NA; Annual percent change of incidence)	Annual change in overall retinoblastoma incidence	Annual percent change= -1.00% (-5.00% to 3.20%)	No	NA	Wong 2014
Race/Ethnicity: Asian/Pacific Islanders, SEER 18 (NA; Annual percent change of incidence)	Annual change in overall retinoblastoma incidence	Annual percent change= -2.70% (-13.20% to 9.10%)	No	NA	Wong 2014
Race/Ethnicity: Black; sex: female (ref: White non-Hispanic females)	Bilateral retinoblastoma - incidence	Incidence rate ratio=1.03 (0.48-1.82) [NR]	No	Unfavorable	Wong 2014
Race/Ethnicity: Black; sex: female (ref: White non-Hispanic females)	Unilateral retinoblastoma - incidence	Incidence rate ratio=1.04 (0.66-1.52) [NR]	No	Unfavorable	Wong 2014
Race/Ethnicity: Black; sex: male (ref: Black females)	Bilateral retinoblastoma - incidence	Incidence rate ratio=1.63 (0.85-3.59) [NR]	No	Favorable	Wong 2014
Race/Ethnicity: Black; sex: male (ref: Black females)	Unilateral retinoblastoma - incidence	Incidence rate ratio=1.34 (0.85-2.18) [NR]	No	Favorable	Wong 2014
Race/Ethnicity: Black; sex: male (ref: White non-Hispanic males)	Bilateral retinoblastoma - incidence	Incidence rate ratio=1.68 (0.95-2.72) [NR]	No	Unfavorable	Wong 2014
Race/Ethnicity: Black; sex: male (ref: White non-Hispanic males)	Unilateral retinoblastoma - incidence	Incidence rate ratio=1.26 (0.86-1.74) [NR]	No	Unfavorable	Wong 2014
Race/Ethnicity: Black, SEER 13 (NA; annual percent change of incidence)	Annual change in overall retinoblastoma incidence	Annual percent change= -0.10% (-3.60% to 3.90%)	No	NA	Wong 2014
Race/Ethnicity: Black, SEER 18 (NA; annual percent change of incidence)	Annual change in overall retinoblastoma incidence	Annual percent change= -0.10% (-8.30% to 8.70%)	No	NA	Wong 2014
Race/Ethnicity: Black, SEER 9 (NA; annual percent change of incidence)	Annual change in overall retinoblastoma incidence	Annual percent change= 0.10% (-1.30% to 1.50%)	No	NA	Wong 2014
Race/Ethnicity: White Hispanic; sex: female (ref: White non-Hispanic females)	Bilateral retinoblastoma - incidence	Incidence rate ratio=1.03 (0.64-1.73) [NR]	No	Unfavorable	Wong 2014
Race/Ethnicity: White Hispanic; sex: female (ref: White non-Hispanic females)	Unilateral retinoblastoma - incidence	Incidence rate ratio=1.23 (0.92-1.69) [NR]	No	Unfavorable	Wong 2014
Race/Ethnicity: White Hispanic; sex: male (ref: female)	Bilateral retinoblastoma - incidence	Incidence rate ratio=1.75 (1.11-2.91) [NR]	Yes	Favorable	Wong 2014
Race/Ethnicity: White Hispanic; sex: male (ref: female)	Unilateral retinoblastoma - incidence	Incidence rate ratio=0.99 (0.71-1.36) [NR]	No	Unfavorable	Wong 2014
Race/Ethnicity: White Hispanic; sex: male (ref: White non-Hispanic males)	Bilateral retinoblastoma - incidence	Incidence rate ratio=1.81 (1.22-2.79) [NR]	Yes	Unfavorable	Wong 2014
Race/Ethnicity: White Hispanic; sex: male (ref: White non-Hispanic males)	Unilateral retinoblastoma - incidence	Incidence rate ratio=1.10 (0.82-1.47) [NR]	No	Unfavorable	Wong 2014
Race/Ethnicity: White Hispanics, SEER 13 (NA; Annual percent change of incidence)	Annual change in overall retinoblastoma incidence	Annual percent change= 0.90% (-2.40% to 4.30%)	No	NA	Wong 2014
Race/Ethnicity: White Hispanics, SEER 18 (NA; Annual percent change of incidence)	Annual change in overall retinoblastoma incidence	Annual percent change= 0.30% (-5.50% to 6.50%)	No	NA	Wong 2014
Race/Ethnicity: White non-Hispanic; sex: males (ref: White non-Hispanic females)	Bilateral retinoblastoma - incidence	Incidence rate ratio=1.00 (0.66-1.58)	No	Null	Wong 2014
Race/Ethnicity: White non-Hispanic; sex: males (ref: White non-Hispanic females)	Unilateral retinoblastoma - incidence	Incidence rate ratio=1.11 (0.85-1.47)	No	Favorable	Wong 2014
Race/Ethnicity: White non-Hispanics, SEER 13 (NA; Annual percent change of incidence)	Annual change in overall retinoblastoma incidence	Annual percent change= -2.10% (-4.40% to 0.20%)	No	NA	Wong 2014
Race/Ethnicity: White non-Hispanics, SEER 18 (NA; Annual percent change of incidence)	Annual change in overall retinoblastoma incidence	Annual percent change= -2.80% (-6.10% to 0.60%)	No	NA	Wong 2014
Race/Ethnicity: Whites, SEER 9 (NA; Annual percent change of incidence)	Annual change in overall retinoblastoma incidence	Annual percent change=0.10% (-0.70% to 1.00%)	No	NA	Wong 2014
SDOH Domains: Healthcare Access and Quality; Social and Community Context
Increase in social vulnerability index score - household composition (ref: first quintile, SVI < 20)	Advanced staging of retinoblastoma on preliminary presentation	OR=1.01 (0.88-1.15) [0.90]	No	Unfavorable	Fei-Zhang 2023
Increase in social vulnerability index score - household composition (ref: first quintile, SVI < 20)	Retinoblastoma primary surgery receipt	OR=1.06 (0.97-1.16) [0.18]	No	Unfavorable	Fei-Zhang 2023
Race/Ethnicity: White and non-Hispanic patients and private health insurance (ref: versus all other patients)	Histopathologic features of having a high risk of retinoblastoma progression	OR=1.51 (0.82–2.80) [NR]	No	Favorable	Green 2016
SDOH Domains: Economic Stability; Education Access and Quality; Social and Community Context
Increase in social vulnerability index score - socioeconomic status (ref: first quintile, SVI < 20)	Advanced staging of retinoblastoma on preliminary presentation	OR=1.17 (1.02-1.34) [0.02]	Yes	Unfavorable	Fei-Zhang 2023
Increase in social vulnerability index score - socioeconomic status (ref: first quintile, SVI < 20)	Retinoblastoma primary surgery receipt	OR=1.05 (0.96-1.14) [0.29]	No	Favorable	Fei-Zhang 2023
Socioeconomic status tertile: Lower (ref: Upper)	Retinoblastoma enucleation	aOR=1.68 (1.09-2.58) [NR]	Yes	Unfavorable	Rajeshuni 2019
Socioeconomic status tertile: Middle (ref: Upper)	Retinoblastoma enucleation	aOR=1.06 (0.70-1.60) [NR]	No	Unfavorable	Rajeshuni 2019
Ethnicity + socioeconomic deprivation index: Hispanic + disadvantaged (ref: advantaged)	Enucleation, Bilateral retinoblastoma	OR=4.08 (1.28-13.02) [NR]	Yes	Unfavorable	Truong 2015
Ethnicity + socioeconomic deprivation index: Hispanic + disadvantaged (ref: advantaged)	Enucleation, Unilateral retinoblastoma	OR=2.47 (0.96-6.34) [NR]	No	Unfavorable	Truong 2015
Ethnicity + socioeconomic deprivation index: Non-Hispanic + disadvantaged (ref: advantaged)	Enucleation, Bilateral retinoblastoma	OR=1.30 (0.67-2.54) [NR]	No	Unfavorable	Truong 2015
Ethnicity + socioeconomic deprivation index: Non-Hispanic + disadvantaged (ref: advantaged)	Enucleation, Unilateral retinoblastoma	OR=1.70 (1.00-2.89) [NR]	No	Unfavorable	Truong 2015
Low socioeconomic index (ref: high socioeconomic index)	5-Year relative survival for children with retinoblastoma	98.9% vs 96.5% [0.07]	No	Favorable	Truong 2015
SDOH Domains: Economic Stability; Healthcare Access and Quality; Social and Community Context
Increase in social vulnerability index score - housing and transportation (ref: first quintile, SVI < 20)	Advanced staging of retinoblastoma on preliminary presentation	OR=1.49 (1.29-1.73) [<0.01]	Yes	Unfavorable	Fei-Zhang 2023
Increase in social vulnerability index score - housing and transportation (ref: first quintile, SVI < 20)	Retinoblastoma primary surgery receipt	OR=1.05 (0.96-1.14) [0.29]	No	Favorable	Fei-Zhang 2023
no minority characteristics (ref: 3 minority characteristics)	Histopathologic features of having a high risk of retinoblastoma progression	OR=0.44 (0.18–1.10) [0.10]	No	Unfavorable	Green 2016
no minority characteristics (ref: at least 1 minority characteristic)	Histopathologic features of having a high risk of retinoblastoma progression	OR=0.60 (0.31–1.18) [0.14]	No	Unfavorable	Green 2016
SDOH Domains: Economic Stability; Education Access and Quality; Healthcare Access and Quality; Neighborhood and Built Environment; Social and Community Context
Rurality: rural (ref: urban)	Retinoblastoma specific mortality	β= 0.93 (0.40) [0.02]	Yes	Unfavorable	Cheung 2013
Rurality: rural (ref: metro)	Advanced clinical tumor presentation of uveal melanoma, conjunctival melanoma, or retinoblastoma	aOR=1.07 (0.60-1.91)[0.83]	No	Unfavorable	Choudhry 2023
Rurality: urban (ref: metro)	Advanced clinical tumor presentation of uveal melanoma, conjunctival melanoma, or retinoblastoma	aOR=0.80 (0.63-1.02)[.07]	No	Favorable	Choudhry 2023
Increase in overall social vulnerability index score (ref: first quintile, SVI < 20)	Advanced staging of retinoblastoma on preliminary presentation	OR=1.31 (1.14-1.50) [<0.01]	Yes	Unfavorable	Fei-Zhang 2023
Increase in overall social vulnerability index score (ref: first quintile, SVI < 20)	Retinoblastoma primary surgery receipt	OR=1.08 (0.99-1.18) [0.09]	No	Favorable	Fei-Zhang 2023
Rurality: rural (ref: urban)	Overall survival of retinoblastoma patients	aHR=3.43 (0.98-12.01) [0.05]	No	Unfavorable	Guo 2023
Rurality: rural-urban (ref: urban)	Overall survival of retinoblastoma patients	aHR=1.94 (0.54-7.05) [0.31]	No	Unfavorable	Guo 2023
Rurality: rural/suburban (ref: metropolitan)	Retinoblastoma survival	aHR=8.55 (0.13–555.10) [NR]	No	Unfavorable	Holmes 2023
Rurality: rural/suburban (ref: metropolitan)	Retinoblastoma mortality	Risk ratio=3.28 (0.90–11.93) [0.07]	No	Unfavorable	Holmes 2023
Metropolitan (ref: expected deaths [O/E])	Retinoblastoma, all - incidence	Standard morbidity ratio = 1.22 (0.77, 1.99) [NR]	No	Unfavorable	Thompson 2008
Urban (ref: expected deaths [O/E])	Retinoblastoma, all - incidence	Standard morbidity ratio = 1.05 (0.58, 2.00) [NR]	No	Unfavorable	Thompson 2008
SDOH as the Outcome: Education Access and Quality
Chemotherapy tx for retinoblastoma (ref: no chemo for tx)	Developmental delay for retinoblastoma survivors	aOR=1.00 (1.00-1.00) [1.00]	No	Null	Reynolds 2021
Chemotherapy tx for retinoblastoma (ref: no chemo for tx)	Individualized education plan for retinoblastoma survivors	aOR=11.50 (1.34-98.10) [0.03]	Yes	Favorable	Reynolds 2021
Chemotherapy tx for retinoblastoma (ref: no chemo for tx)	Self-reported school difficulties for retinoblastoma survivors	aOR=5.44 (1.36-21.70) [0.03]	Yes	Favorable	Reynolds 2021
Chemotherapy tx for monocular retinoblastoma (ref: no chemo for tx)	Developmental delay for retinoblastoma survivors	OR=16.70 (0.88-317.00) [0.02]	No	Favorable	Reynolds 2021
Chemotherapy tx for monocular retinoblastoma (ref: no chemo for tx)	Individualized education plan for retinoblastoma survivors	OR=15.20 (0.78-292.00) [0.02]	No	Favorable	Reynolds 2021
Chemotherapy tx for monocular retinoblastoma (ref: no chemo for tx)	Motor delay for retinoblastoma survivors	OR=5.00 (0.22-111.00) [0.49]	No	Favorable	Reynolds 2021
Chemotherapy tx for monocular retinoblastoma (ref: no chemo for tx)	Neuropsychiatric testing for retinoblastoma survivors	OR=15.20 (0.78-292.00) [0.02]	No	Favorable	Reynolds 2021
Chemotherapy tx for monocular retinoblastoma (ref: no chemo for tx)	Placement of a 504 plan for retinoblastoma survivors	OR=3.40 (0.13-87.70) [0.48]	No	Favorable	Reynolds 2021
Chemotherapy tx for monocular retinoblastoma (ref: no chemo for tx)	Self-reported school difficulties for retinoblastoma survivors	OR=12.80 (1.45-113.00) [0.01]	Yes	Favorable	Reynolds 2021
Chemotherapy tx for monocular retinoblastoma (ref: no chemo for tx)	Speech delay for retinoblastoma survivors	OR=5.00 (0.22-111.00) [0.49]	No	Favorable	Reynolds 2021
Enucleation (ref: no enucleation)	Developmental delay for retinoblastoma survivors	aOR=0.37 (0.04-3.49) [0.38]	No	Favorable	Reynolds 2021
Enucleation (ref: no enucleation)	Individualized education plan for retinoblastoma survivors	aOR=3.21 (0.35-29.10) [0.30]	No	Unfavorable	Reynolds 2021
Enucleation (ref: no enucleation)	Self-reported school difficulties for retinoblastoma survivors	aOR=1.28 (0.29-5.67) [0.16]	No	Unfavorable	Reynolds 2021
Bold results indicate statistical significance; Abbreviations: aHR, adjusted hazard ratio; ANOVA, analysis of variance; aOR, adjusted odds ratio; chemo, chemotherapy; Chi2, Chi-square test; dx, diagnosis; HR, hazard ratio; HS, high school; HIV, human immunodeficiency virus; IRR, incidence rate ratio; Km, kilometers; m, meter; MH test, Mantel-Haenszel test; NA, not applicable; NR, not reported; O/…
